# Supplementary material for: Bidirectional Mendelian randomization links gut microbiota to primary biliary cholangitis
Source: Sci Rep. 2024 Nov 16;14:28301. doi: 10.1038/s41598-024-79227-z (PMC11569131; doi:10.1038/s41598-024-79227-z)
Supplement: Supplementary file 1 — Supplementary Material 1 [file 41598_2024_79227_MOESM1_ESM.zip]

Archive with 7 entries (6 files):
- supplement_files/
- supplement_files/supplmentary_table.xlsx
- __MACOSX/supplement_files/._supplmentary_table.xlsx
- supplement_files/figureS1.tif
- __MACOSX/supplement_files/._figureS1.tif
- supplement_files/figureS2.tif
- __MACOSX/supplement_files/._figureS2.tif
