# Supplementary material for: Bidirectional Mendelian randomization links gut microbiota to primary biliary cholangitis
Source: Sci Rep. 2024 Nov 16;14:28301. doi: 10.1038/s41598-024-79227-z (PMC11569131; doi:10.1038/s41598-024-79227-z)
Supplement: Supplementary file 1 — Supplementary Material 1 [file 41598_2024_79227_MOESM1_ESM.zip › supplement_files/supplmentary_table.xlsx]

## Sheet: table_name_lsit
Table S1.Detailed information on the 196 taxa
Table S2.SNPs of different taxa in forward MR analysis
Table S3.The raw causal effect of GM on PBC via forward MR
Table S4.MR-Egger regression and MR-PRESSO global tests for forward MR
Table S5. Detailed information on the PBC gwas summary data
Table S6. The causal effect of PBC on GM via reverse MR
Table S7. MR-Egger regression and MR-PRESSO global tests for reverse MR
Table S8. STROBE-MR checklist of recommended items to address in reports of Mendelian randomisation studies
Table S9. SNPs variables used in species-level MR analyses
Table S10. Raw causal effects of GM on PBC at the species level analyzed by forward MR

## Sheet: table S1
Table S1：Detailed information on the 196 taxa
id	trait	ncase	group_name	year	author	consortium	sex	pmid	population	unit	sample_size	build	ncontrol	category	subcategory	ontology	note	mr	nsnp	priority	sd
ebi-a-GCST90016908	Gut microbiota abundance (class Actinobacteria id.419)		public	2021	Kurilshikov A	NA	NA	33462485	European	NA	14306	HG19/GRCh37		NA	NA	NA	NA	1	5684804	0
ebi-a-GCST90016909	Gut microbiota abundance (class Alphaproteobacteria id.2379)		public	2021	Kurilshikov A	NA	NA	33462485	European	NA	14306	HG19/GRCh37		NA	NA	NA	NA	1	5470627	0
ebi-a-GCST90016910	Gut microbiota abundance (class Bacilli id.1673)		public	2021	Kurilshikov A	NA	NA	33462485	European	NA	14306	HG19/GRCh37		NA	NA	NA	NA	1	5663902	0
ebi-a-GCST90016911	Gut microbiota abundance (class Bacteroidia id.912)		public	2021	Kurilshikov A	NA	NA	33462485	European	NA	14306	HG19/GRCh37		NA	NA	NA	NA	1	5729267	0
ebi-a-GCST90016912	Gut microbiota abundance (class Betaproteobacteria id.2867)		public	2021	Kurilshikov A	NA	NA	33462485	European	NA	14306	HG19/GRCh37		NA	NA	NA	NA	1	5707741	0
ebi-a-GCST90016913	Gut microbiota abundance (class Clostridia id.1859)		public	2021	Kurilshikov A	NA	NA	33462485	European	NA	14306	HG19/GRCh37		NA	NA	NA	NA	1	5729268	0
ebi-a-GCST90016914	Gut microbiota abundance (class Coriobacteriia id.809)		public	2021	Kurilshikov A	NA	NA	33462485	European	NA	14306	HG19/GRCh37		NA	NA	NA	NA	1	5698092	0
ebi-a-GCST90016915	Gut microbiota abundance (class Deltaproteobacteria id.3087)		public	2021	Kurilshikov A	NA	NA	33462485	European	NA	14306	HG19/GRCh37		NA	NA	NA	NA	1	5616854	0
ebi-a-GCST90016916	Gut microbiota abundance (class Erysipelotrichia id.2147)		public	2021	Kurilshikov A	NA	NA	33462485	European	NA	14306	HG19/GRCh37		NA	NA	NA	NA	1	5720820	0
ebi-a-GCST90016917	Gut microbiota abundance (class Gammaproteobacteria id.3303)		public	2021	Kurilshikov A	NA	NA	33462485	European	NA	14306	HG19/GRCh37		NA	NA	NA	NA	1	5689849	0
ebi-a-GCST90016918	Gut microbiota abundance (class Lentisphaeria id.2250)		public	2021	Kurilshikov A	NA	NA	33462485	European	NA	14306	HG19/GRCh37		NA	NA	NA	NA	1	5282234	0
ebi-a-GCST90016919	Gut microbiota abundance (class Melainabacteria id.1589)		public	2021	Kurilshikov A	NA	NA	33462485	European	NA	14306	HG19/GRCh37		NA	NA	NA	NA	1	5355624	0
ebi-a-GCST90016920	Gut microbiota abundance (class Methanobacteria id.119)		public	2021	Kurilshikov A	NA	NA	33462485	European	NA	14306	HG19/GRCh37		NA	NA	NA	NA	1	5118613	0
ebi-a-GCST90016921	Gut microbiota abundance (class Mollicutes id.3920)		public	2021	Kurilshikov A	NA	NA	33462485	European	NA	14306	HG19/GRCh37		NA	NA	NA	NA	1	5510407	0
ebi-a-GCST90016922	Gut microbiota abundance (class Negativicutes id.2164)		public	2021	Kurilshikov A	NA	NA	33462485	European	NA	14306	HG19/GRCh37		NA	NA	NA	NA	1	5721008	0
ebi-a-GCST90016923	Gut microbiota abundance (class Verrucomicrobiae id.4029)		public	2021	Kurilshikov A	NA	NA	33462485	European	NA	14306	HG19/GRCh37		NA	NA	NA	NA	1	5518011	0
ebi-a-GCST90016924	Gut microbiota abundance (family Acidaminococcaceae id.2166)		public	2021	Kurilshikov A	NA	NA	33462485	European	NA	14306	HG19/GRCh37		NA	NA	NA	NA	1	5547067	0
ebi-a-GCST90016925	Gut microbiota abundance (family Actinomycetaceae id.421)		public	2021	Kurilshikov A	NA	NA	33462485	European	NA	14306	HG19/GRCh37		NA	NA	NA	NA	1	5424030	0
ebi-a-GCST90016926	Gut microbiota abundance (family Alcaligenaceae id.2875)		public	2021	Kurilshikov A	NA	NA	33462485	European	NA	14306	HG19/GRCh37		NA	NA	NA	NA	1	5696994	0
ebi-a-GCST90016927	Gut microbiota abundance (family Bacteroidaceae id.917)		public	2021	Kurilshikov A	NA	NA	33462485	European	NA	14306	HG19/GRCh37		NA	NA	NA	NA	1	5729148	0
ebi-a-GCST90016928	Gut microbiota abundance (family Bacteroidales S24 7group id.11173)		public	2021	Kurilshikov A	NA	NA	33462485	European	NA	14306	HG19/GRCh37		NA	NA	NA	NA	1	5432872	0
ebi-a-GCST90016929	Gut microbiota abundance (family Bifidobacteriaceae id.433)		public	2021	Kurilshikov A	NA	NA	33462485	European	NA	14306	HG19/GRCh37		NA	NA	NA	NA	1	5668532	0
ebi-a-GCST90016930	Gut microbiota abundance (family Christensenellaceae id.1866)		public	2021	Kurilshikov A	NA	NA	33462485	European	NA	14306	HG19/GRCh37		NA	NA	NA	NA	1	1515865	0
ebi-a-GCST90016931	Gut microbiota abundance (family Clostridiaceae1 id.1869)		public	2021	Kurilshikov A	NA	NA	33462485	European	NA	14306	HG19/GRCh37		NA	NA	NA	NA	1	5598586	0
ebi-a-GCST90016932	Gut microbiota abundance (family Clostridiales vadin BB60 group id.11286)		public	2021	Kurilshikov A	NA	NA	33462485	European	NA	14306	HG19/GRCh37		NA	NA	NA	NA	1	5497800	0
ebi-a-GCST90016933	Gut microbiota abundance (family Coriobacteriaceae id.811)		public	2021	Kurilshikov A	NA	NA	33462485	European	NA	14306	HG19/GRCh37		NA	NA	NA	NA	1	5698092	0
ebi-a-GCST90016934	Gut microbiota abundance (family Defluviitaleaceae id.1924)		public	2021	Kurilshikov A	NA	NA	33462485	European	NA	14306	HG19/GRCh37		NA	NA	NA	NA	1	5440708	0
ebi-a-GCST90016935	Gut microbiota abundance (family Desulfovibrionaceae id.3169)		public	2021	Kurilshikov A	NA	NA	33462485	European	NA	14306	HG19/GRCh37		NA	NA	NA	NA	1	5616478	0
ebi-a-GCST90016936	Gut microbiota abundance (family Enterobacteriaceae id.3469)		public	2021	Kurilshikov A	NA	NA	33462485	European	NA	14306	HG19/GRCh37		NA	NA	NA	NA	1	5598485	0
ebi-a-GCST90016937	Gut microbiota abundance (family Erysipelotrichaceae id.2149)		public	2021	Kurilshikov A	NA	NA	33462485	European	NA	14306	HG19/GRCh37		NA	NA	NA	NA	1	5720820	0
ebi-a-GCST90016938	Gut microbiota abundance (family Family XI id.1936)		public	2021	Kurilshikov A	NA	NA	33462485	European	NA	14306	HG19/GRCh37		NA	NA	NA	NA	1	4330602	0
ebi-a-GCST90016939	Gut microbiota abundance (family Family XIII id.1957)		public	2021	Kurilshikov A	NA	NA	33462485	European	NA	14306	HG19/GRCh37		NA	NA	NA	NA	1	5620554	0
ebi-a-GCST90016940	Gut microbiota abundance (family Lachnospiraceae id.1987)		public	2021	Kurilshikov A	NA	NA	33462485	European	NA	14306	HG19/GRCh37		NA	NA	NA	NA	1	5729268	0
ebi-a-GCST90016941	Gut microbiota abundance (family Lactobacillaceae id.1836)		public	2021	Kurilshikov A	NA	NA	33462485	European	NA	14306	HG19/GRCh37		NA	NA	NA	NA	1	5401891	0
ebi-a-GCST90016942	Gut microbiota abundance (family Methanobacteriaceae id.121)		public	2021	Kurilshikov A	NA	NA	33462485	European	NA	14306	HG19/GRCh37		NA	NA	NA	NA	1	5118613	0
ebi-a-GCST90016943	Gut microbiota abundance (family Oxalobacteraceae id.2966)		public	2021	Kurilshikov A	NA	NA	33462485	European	NA	14306	HG19/GRCh37		NA	NA	NA	NA	1	5323881	0
ebi-a-GCST90016944	Gut microbiota abundance (family Pasteurellaceae id.3689)		public	2021	Kurilshikov A	NA	NA	33462485	European	NA	14306	HG19/GRCh37		NA	NA	NA	NA	1	5491834	0
ebi-a-GCST90016945	Gut microbiota abundance (family Peptococcaceae id.2024)		public	2021	Kurilshikov A	NA	NA	33462485	European	NA	14306	HG19/GRCh37		NA	NA	NA	NA	1	5490085	0
ebi-a-GCST90016946	Gut microbiota abundance (family Peptostreptococcaceae id.2042)		public	2021	Kurilshikov A	NA	NA	33462485	European	NA	14306	HG19/GRCh37		NA	NA	NA	NA	1	5643812	0
ebi-a-GCST90016947	Gut microbiota abundance (family Porphyromonadaceae id.943)		public	2021	Kurilshikov A	NA	NA	33462485	European	NA	14306	HG19/GRCh37		NA	NA	NA	NA	1	5716664	0
ebi-a-GCST90016948	Gut microbiota abundance (family Prevotellaceae id.960)		public	2021	Kurilshikov A	NA	NA	33462485	European	NA	14306	HG19/GRCh37		NA	NA	NA	NA	1	5643858	0
ebi-a-GCST90016949	Gut microbiota abundance (family Rhodospirillaceae id.2717)		public	2021	Kurilshikov A	NA	NA	33462485	European	NA	14306	HG19/GRCh37		NA	NA	NA	NA	1	5444973	0
ebi-a-GCST90016950	Gut microbiota abundance (family Rikenellaceae id.967)		public	2021	Kurilshikov A	NA	NA	33462485	European	NA	14306	HG19/GRCh37		NA	NA	NA	NA	1	5665279	0
ebi-a-GCST90016951	Gut microbiota abundance (family Ruminococcaceae id.2050)		public	2021	Kurilshikov A	NA	NA	33462485	European	NA	14306	HG19/GRCh37		NA	NA	NA	NA	1	5729189	0
ebi-a-GCST90016952	Gut microbiota abundance (family Streptococcaceae id.1850)		public	2021	Kurilshikov A	NA	NA	33462485	European	NA	14306	HG19/GRCh37		NA	NA	NA	NA	1	5648128	0
ebi-a-GCST90016956	Gut microbiota abundance (family Veillonellaceae id.2172)		public	2021	Kurilshikov A	NA	NA	33462485	European	NA	14306	HG19/GRCh37		NA	NA	NA	NA	1	5688519	0
ebi-a-GCST90016957	Gut microbiota abundance (family Verrucomicrobiaceae id.4036)		public	2021	Kurilshikov A	NA	NA	33462485	European	NA	14306	HG19/GRCh37		NA	NA	NA	NA	1	5518011	0
ebi-a-GCST90016958	Gut microbiota abundance (family Victivallaceae id.2255)		public	2021	Kurilshikov A	NA	NA	33462485	European	NA	14306	HG19/GRCh37		NA	NA	NA	NA	1	5184073	0
ebi-a-GCST90016959	Gut microbiota abundance (genus Actinomyces id.423)		public	2021	Kurilshikov A	NA	NA	33462485	European	NA	14306	HG19/GRCh37		NA	NA	NA	NA	1	5417207	0
ebi-a-GCST90016960	Gut microbiota abundance (genus Adlercreutzia id.812)		public	2021	Kurilshikov A	NA	NA	33462485	European	NA	14306	HG19/GRCh37		NA	NA	NA	NA	1	5437332	0
ebi-a-GCST90016961	Gut microbiota abundance (genus Akkermansia id.4037)		public	2021	Kurilshikov A	NA	NA	33462485	European	NA	14306	HG19/GRCh37		NA	NA	NA	NA	1	5518001	0
ebi-a-GCST90016962	Gut microbiota abundance (genus Alistipes id.968)		public	2021	Kurilshikov A	NA	NA	33462485	European	NA	14306	HG19/GRCh37		NA	NA	NA	NA	1	5662599	0
ebi-a-GCST90016963	Gut microbiota abundance (genus Allisonella id.2174)		public	2021	Kurilshikov A	NA	NA	33462485	European	NA	14306	HG19/GRCh37		NA	NA	NA	NA	1	4116508	0
ebi-a-GCST90016964	Gut microbiota abundance (genus Alloprevotella id.961)		public	2021	Kurilshikov A	NA	NA	33462485	European	NA	14306	HG19/GRCh37		NA	NA	NA	NA	1	3047413	0
ebi-a-GCST90016965	Gut microbiota abundance (genus Anaerofilum id.2053)		public	2021	Kurilshikov A	NA	NA	33462485	European	NA	14306	HG19/GRCh37		NA	NA	NA	NA	1	5321133	0
ebi-a-GCST90016966	Gut microbiota abundance (genus Anaerostipes id.1991)		public	2021	Kurilshikov A	NA	NA	33462485	European	NA	14306	HG19/GRCh37		NA	NA	NA	NA	1	5691265	0
ebi-a-GCST90016967	Gut microbiota abundance (genus Anaerotruncus id.2054)		public	2021	Kurilshikov A	NA	NA	33462485	European	NA	14306	HG19/GRCh37		NA	NA	NA	NA	1	5646976	0
ebi-a-GCST90016968	Gut microbiota abundance (genus Bacteroides id.918)		public	2021	Kurilshikov A	NA	NA	33462485	European	NA	14306	HG19/GRCh37		NA	NA	NA	NA	1	5729148	0
ebi-a-GCST90016969	Gut microbiota abundance (genus Barnesiella id.944)		public	2021	Kurilshikov A	NA	NA	33462485	European	NA	14306	HG19/GRCh37		NA	NA	NA	NA	1	5561375	0
ebi-a-GCST90016970	Gut microbiota abundance (genus Bifidobacterium id.436)		public	2021	Kurilshikov A	NA	NA	33462485	European	NA	14306	HG19/GRCh37		NA	NA	NA	NA	1	5666549	0
ebi-a-GCST90016971	Gut microbiota abundance (genus Bilophila id.3170)		public	2021	Kurilshikov A	NA	NA	33462485	European	NA	14306	HG19/GRCh37		NA	NA	NA	NA	1	5552365	0
ebi-a-GCST90016972	Gut microbiota abundance (genus Blautia id.1992)		public	2021	Kurilshikov A	NA	NA	33462485	European	NA	14306	HG19/GRCh37		NA	NA	NA	NA	1	335714	0
ebi-a-GCST90016973	Gut microbiota abundance (genus Butyricicoccus id.2055)		public	2021	Kurilshikov A	NA	NA	33462485	European	NA	14306	HG19/GRCh37		NA	NA	NA	NA	1	5648432	0
ebi-a-GCST90016974	Gut microbiota abundance (genus Butyricimonas id.945)		public	2021	Kurilshikov A	NA	NA	33462485	European	NA	14306	HG19/GRCh37		NA	NA	NA	NA	1	5487648	0
ebi-a-GCST90016975	Gut microbiota abundance (genus Butyrivibrio id.1993)		public	2021	Kurilshikov A	NA	NA	33462485	European	NA	14306	HG19/GRCh37		NA	NA	NA	NA	1	5096306	0
ebi-a-GCST90016976	Gut microbiota abundance (genus Candidatus Soleaferrea id.11350)		public	2021	Kurilshikov A	NA	NA	33462485	European	NA	14306	HG19/GRCh37		NA	NA	NA	NA	1	5372145	0
ebi-a-GCST90016977	Gut microbiota abundance (genus Catenibacterium id.2153)		public	2021	Kurilshikov A	NA	NA	33462485	European	NA	14306	HG19/GRCh37		NA	NA	NA	NA	1	4089327	0
ebi-a-GCST90016978	Gut microbiota abundance (genus Christensenellaceae R 7group id.11283)		public	2021	Kurilshikov A	NA	NA	33462485	European	NA	14306	HG19/GRCh37		NA	NA	NA	NA	1	5645310	0
ebi-a-GCST90016979	Gut microbiota abundance (genus Clostridium innocuum group id.14397)		public	2021	Kurilshikov A	NA	NA	33462485	European	NA	14306	HG19/GRCh37		NA	NA	NA	NA	1	5231958	0
ebi-a-GCST90016980	Gut microbiota abundance (genus Clostridium sensustricto1 id.1873)		public	2021	Kurilshikov A	NA	NA	33462485	European	NA	14306	HG19/GRCh37		NA	NA	NA	NA	1	5594934	0
ebi-a-GCST90016981	Gut microbiota abundance (genus Collinsella id.815)		public	2021	Kurilshikov A	NA	NA	33462485	European	NA	14306	HG19/GRCh37		NA	NA	NA	NA	1	5563963	0
ebi-a-GCST90016982	Gut microbiota abundance (genus Coprobacter id.949)		public	2021	Kurilshikov A	NA	NA	33462485	European	NA	14306	HG19/GRCh37		NA	NA	NA	NA	1	5394658	0
ebi-a-GCST90016983	Gut microbiota abundance (genus Coprococcus1 id.11301)		public	2021	Kurilshikov A	NA	NA	33462485	European	NA	14306	HG19/GRCh37		NA	NA	NA	NA	1	5649452	0
ebi-a-GCST90016984	Gut microbiota abundance (genus Coprococcus2 id.11302)		public	2021	Kurilshikov A	NA	NA	33462485	European	NA	14306	HG19/GRCh37		NA	NA	NA	NA	1	5525173	0
ebi-a-GCST90016985	Gut microbiota abundance (genus Coprococcus3 id.11303)		public	2021	Kurilshikov A	NA	NA	33462485	European	NA	14306	HG19/GRCh37		NA	NA	NA	NA	1	5637737	0
ebi-a-GCST90016986	Gut microbiota abundance (genus Defluviitaleaceae UCG011 id.11287)		public	2021	Kurilshikov A	NA	NA	33462485	European	NA	14306	HG19/GRCh37		NA	NA	NA	NA	1	5440169	0
ebi-a-GCST90016987	Gut microbiota abundance (genus Desulfovibrio id.3173)		public	2021	Kurilshikov A	NA	NA	33462485	European	NA	14306	HG19/GRCh37		NA	NA	NA	NA	1	5459163	0
ebi-a-GCST90016988	Gut microbiota abundance (genus Dialister id.2183)		public	2021	Kurilshikov A	NA	NA	33462485	European	NA	14306	HG19/GRCh37		NA	NA	NA	NA	1	5553148	0
ebi-a-GCST90016989	Gut microbiota abundance (genus Dorea id.1997)		public	2021	Kurilshikov A	NA	NA	33462485	European	NA	14306	HG19/GRCh37		NA	NA	NA	NA	1	5702812	0
ebi-a-GCST90016990	Gut microbiota abundance (genus Eggerthella id.819)		public	2021	Kurilshikov A	NA	NA	33462485	European	NA	14306	HG19/GRCh37		NA	NA	NA	NA	1	5317951	0
ebi-a-GCST90016991	Gut microbiota abundance (genus Eisenbergiella id.11304)		public	2021	Kurilshikov A	NA	NA	33462485	European	NA	14306	HG19/GRCh37		NA	NA	NA	NA	1	5348517	0
ebi-a-GCST90016992	Gut microbiota abundance (genus Enterorhabdus id.820)		public	2021	Kurilshikov A	NA	NA	33462485	European	NA	14306	HG19/GRCh37		NA	NA	NA	NA	1	5416385	0
ebi-a-GCST90016993	Gut microbiota abundance (genus Erysipelatoclostridium id.11381)		public	2021	Kurilshikov A	NA	NA	33462485	European	NA	14306	HG19/GRCh37		NA	NA	NA	NA	1	5478224	0
ebi-a-GCST90016994	Gut microbiota abundance (genus Erysipelotrichaceae UCG003 id.11384)		public	2021	Kurilshikov A	NA	NA	33462485	European	NA	14306	HG19/GRCh37		NA	NA	NA	NA	1	563252	0
ebi-a-GCST90016995	Gut microbiota abundance (genus Escherichia Shigella id.3504)		public	2021	Kurilshikov A	NA	NA	33462485	European	NA	14306	HG19/GRCh37		NA	NA	NA	NA	1	5537082	0
ebi-a-GCST90016996	Gut microbiota abundance (genus Eubacterium brachy group id.11296)		public	2021	Kurilshikov A	NA	NA	33462485	European	NA	14306	HG19/GRCh37		NA	NA	NA	NA	1	5221253	0
ebi-a-GCST90016997	Gut microbiota abundance (genus Eubacterium coprostanoligenes group id.11375)		public	2021	Kurilshikov A	NA	NA	33462485	European	NA	14306	HG19/GRCh37		NA	NA	NA	NA	1	5699448	0
ebi-a-GCST90016998	Gut microbiota abundance (genus Eubacterium eligens group id.14372)		public	2021	Kurilshikov A	NA	NA	33462485	European	NA	14306	HG19/GRCh37		NA	NA	NA	NA	1	5631614	0
ebi-a-GCST90016999	Gut microbiota abundance (genus Eubacterium fissicatena group id.14373)		public	2021	Kurilshikov A	NA	NA	33462485	European	NA	14306	HG19/GRCh37		NA	NA	NA	NA	1	5159588	0
ebi-a-GCST90017000	Gut microbiota abundance (genus Eubacterium hallii group id.11338)		public	2021	Kurilshikov A	NA	NA	33462485	European	NA	14306	HG19/GRCh37		NA	NA	NA	NA	1	5686593	0
ebi-a-GCST90017001	Gut microbiota abundance (genus Eubacterium nodatum group id.11297)		public	2021	Kurilshikov A	NA	NA	33462485	European	NA	14306	HG19/GRCh37		NA	NA	NA	NA	1	5050598	0
ebi-a-GCST90017002	Gut microbiota abundance (genus Eubacterium oxidoreducens group id.11339)		public	2021	Kurilshikov A	NA	NA	33462485	European	NA	14306	HG19/GRCh37		NA	NA	NA	NA	1	5324438	0
ebi-a-GCST90017003	Gut microbiota abundance (genus Eubacterium rectale group id.14374)		public	2021	Kurilshikov A	NA	NA	33462485	European	NA	14306	HG19/GRCh37		NA	NA	NA	NA	1	5708381	0
ebi-a-GCST90017004	Gut microbiota abundance (genus Eubacterium ruminantium group id.11340)		public	2021	Kurilshikov A	NA	NA	33462485	European	NA	14306	HG19/GRCh37		NA	NA	NA	NA	1	5427661	0
ebi-a-GCST90017005	Gut microbiota abundance (genus Eubacterium ventriosum group id.11341)		public	2021	Kurilshikov A	NA	NA	33462485	European	NA	14306	HG19/GRCh37		NA	NA	NA	NA	1	5603754	0
ebi-a-GCST90017006	Gut microbiota abundance (genus Eubacterium xylanophilum group id.14375)		public	2021	Kurilshikov A	NA	NA	33462485	European	NA	14306	HG19/GRCh37		NA	NA	NA	NA	1	5543813	0
ebi-a-GCST90017007	Gut microbiota abundance (genus Faecalibacterium id.2057)		public	2021	Kurilshikov A	NA	NA	33462485	European	NA	14306	HG19/GRCh37		NA	NA	NA	NA	1	5720140	0
ebi-a-GCST90017008	Gut microbiota abundance (genus Family XIII AD3011 group id.11293)		public	2021	Kurilshikov A	NA	NA	33462485	European	NA	14306	HG19/GRCh37		NA	NA	NA	NA	1	5577002	0
ebi-a-GCST90017009	Gut microbiota abundance (genus Family XIII UCG001 id.11294)		public	2021	Kurilshikov A	NA	NA	33462485	European	NA	14306	HG19/GRCh37		NA	NA	NA	NA	1	5521084	0
ebi-a-GCST90017010	Gut microbiota abundance (genus Flavonifractor id.2059)		public	2021	Kurilshikov A	NA	NA	33462485	European	NA	14306	HG19/GRCh37		NA	NA	NA	NA	1	5510045	0
ebi-a-GCST90017011	Gut microbiota abundance (genus Fusicatenibacter id.11305)		public	2021	Kurilshikov A	NA	NA	33462485	European	NA	14306	HG19/GRCh37		NA	NA	NA	NA	1	5697232	0
ebi-a-GCST90017012	Gut microbiota abundance (genus Gordonibacter id.821)		public	2021	Kurilshikov A	NA	NA	33462485	European	NA	14306	HG19/GRCh37		NA	NA	NA	NA	1	5165457	0
ebi-a-GCST90017013	Gut microbiota abundance (genus Haemophilus id.3698)		public	2021	Kurilshikov A	NA	NA	33462485	European	NA	14306	HG19/GRCh37		NA	NA	NA	NA	1	5481944	0
ebi-a-GCST90017014	Gut microbiota abundance (genus Holdemanella id.11393)		public	2021	Kurilshikov A	NA	NA	33462485	European	NA	14306	HG19/GRCh37		NA	NA	NA	NA	1	5421763	0
ebi-a-GCST90017015	Gut microbiota abundance (genus Holdemania id.2157)		public	2021	Kurilshikov A	NA	NA	33462485	European	NA	14306	HG19/GRCh37		NA	NA	NA	NA	1	5464928	0
ebi-a-GCST90017016	Gut microbiota abundance (genus Howardella id.2000)		public	2021	Kurilshikov A	NA	NA	33462485	European	NA	14306	HG19/GRCh37		NA	NA	NA	NA	1	5174541	0
ebi-a-GCST90017017	Gut microbiota abundance (genus Hungatella id.11306)		public	2021	Kurilshikov A	NA	NA	33462485	European	NA	14306	HG19/GRCh37		NA	NA	NA	NA	1	5211608	0
ebi-a-GCST90017018	Gut microbiota abundance (genus Intestinibacter id.11345)		public	2021	Kurilshikov A	NA	NA	33462485	European	NA	14306	HG19/GRCh37		NA	NA	NA	NA	1	5535009	0
ebi-a-GCST90017019	Gut microbiota abundance (genus Intestinimonas id.2062)		public	2021	Kurilshikov A	NA	NA	33462485	European	NA	14306	HG19/GRCh37		NA	NA	NA	NA	1	5540147	0
ebi-a-GCST90017020	Gut microbiota abundance (genus Lachnoclostridium id.11308)		public	2021	Kurilshikov A	NA	NA	33462485	European	NA	14306	HG19/GRCh37		NA	NA	NA	NA	1	5714724	0
ebi-a-GCST90017029	Gut microbiota abundance (genus Lachnospira id.2004)		public	2021	Kurilshikov A	NA	NA	33462485	European	NA	14306	HG19/GRCh37		NA	NA	NA	NA	1	462269	0
ebi-a-GCST90017021	Gut microbiota abundance (genus Lachnospiraceae FCS020 group id.11314)		public	2021	Kurilshikov A	NA	NA	33462485	European	NA	14306	HG19/GRCh37		NA	NA	NA	NA	1	5547835	0
ebi-a-GCST90017022	Gut microbiota abundance (genus Lachnospiraceae NC2004 group id.11316)		public	2021	Kurilshikov A	NA	NA	33462485	European	NA	14306	HG19/GRCh37		NA	NA	NA	NA	1	5369940	0
ebi-a-GCST90017023	Gut microbiota abundance (genus Lachnospiraceae ND3007 group id.11317)		public	2021	Kurilshikov A	NA	NA	33462485	European	NA	14306	HG19/GRCh37		NA	NA	NA	NA	1	5629458	0
ebi-a-GCST90017024	Gut microbiota abundance (genus Lachnospiraceae NK4A136 group id.11319)		public	2021	Kurilshikov A	NA	NA	33462485	European	NA	14306	HG19/GRCh37		NA	NA	NA	NA	1	5663428	0
ebi-a-GCST90017025	Gut microbiota abundance (genus Lachnospiraceae UCG001 id.11321)		public	2021	Kurilshikov A	NA	NA	33462485	European	NA	14306	HG19/GRCh37		NA	NA	NA	NA	1	5482153	0
ebi-a-GCST90017026	Gut microbiota abundance (genus Lachnospiraceae UCG004 id.11324)		public	2021	Kurilshikov A	NA	NA	33462485	European	NA	14306	HG19/GRCh37		NA	NA	NA	NA	1	5633244	0
ebi-a-GCST90017027	Gut microbiota abundance (genus Lachnospiraceae UCG008 id.11328)		public	2021	Kurilshikov A	NA	NA	33462485	European	NA	14306	HG19/GRCh37		NA	NA	NA	NA	1	5401028	0
ebi-a-GCST90017028	Gut microbiota abundance (genus Lachnospiraceae UCG010 id.11330)		public	2021	Kurilshikov A	NA	NA	33462485	European	NA	14306	HG19/GRCh37		NA	NA	NA	NA	1	5565113	0
ebi-a-GCST90017030	Gut microbiota abundance (genus Lactobacillus id.1837)		public	2021	Kurilshikov A	NA	NA	33462485	European	NA	14306	HG19/GRCh37		NA	NA	NA	NA	1	5398287	0
ebi-a-GCST90017031	Gut microbiota abundance (genus Lactococcus id.1851)		public	2021	Kurilshikov A	NA	NA	33462485	European	NA	14306	HG19/GRCh37		NA	NA	NA	NA	1	5200746	0
ebi-a-GCST90017032	Gut microbiota abundance (genus Marvinbryantia id.2005)		public	2021	Kurilshikov A	NA	NA	33462485	European	NA	14306	HG19/GRCh37		NA	NA	NA	NA	1	5507087	0
ebi-a-GCST90017033	Gut microbiota abundance (genus Methanobrevibacter id.123)		public	2021	Kurilshikov A	NA	NA	33462485	European	NA	14306	HG19/GRCh37		NA	NA	NA	NA	1	5092705	0
ebi-a-GCST90017034	Gut microbiota abundance (genus Odoribacter id.952)		public	2021	Kurilshikov A	NA	NA	33462485	European	NA	14306	HG19/GRCh37		NA	NA	NA	NA	1	5584164	0
ebi-a-GCST90017035	Gut microbiota abundance (genus Olsenella id.822)		public	2021	Kurilshikov A	NA	NA	33462485	European	NA	14306	HG19/GRCh37		NA	NA	NA	NA	1	5215565	0
ebi-a-GCST90017036	Gut microbiota abundance (genus Oscillibacter id.2063)		public	2021	Kurilshikov A	NA	NA	33462485	European	NA	14306	HG19/GRCh37		NA	NA	NA	NA	1	5450090	0
ebi-a-GCST90017037	Gut microbiota abundance (genus Oscillospira id.2064)		public	2021	Kurilshikov A	NA	NA	33462485	European	NA	14306	HG19/GRCh37		NA	NA	NA	NA	1	5487907	0
ebi-a-GCST90017038	Gut microbiota abundance (genus Oxalobacter id.2978)		public	2021	Kurilshikov A	NA	NA	33462485	European	NA	14306	HG19/GRCh37		NA	NA	NA	NA	1	5290208	0
ebi-a-GCST90017039	Gut microbiota abundance (genus Parabacteroides id.954)		public	2021	Kurilshikov A	NA	NA	33462485	European	NA	14306	HG19/GRCh37		NA	NA	NA	NA	1	5709019	0
ebi-a-GCST90017040	Gut microbiota abundance (genus Paraprevotella id.962)		public	2021	Kurilshikov A	NA	NA	33462485	European	NA	14306	HG19/GRCh37		NA	NA	NA	NA	1	5407469	0
ebi-a-GCST90017041	Gut microbiota abundance (genus Parasutterella id.2892)		public	2021	Kurilshikov A	NA	NA	33462485	European	NA	14306	HG19/GRCh37		NA	NA	NA	NA	1	5512811	0
ebi-a-GCST90017042	Gut microbiota abundance (genus Peptococcus id.2037)		public	2021	Kurilshikov A	NA	NA	33462485	European	NA	14306	HG19/GRCh37		NA	NA	NA	NA	1	5350051	0
ebi-a-GCST90017043	Gut microbiota abundance (genus Phascolarctobacterium id.2168)		public	2021	Kurilshikov A	NA	NA	33462485	European	NA	14306	HG19/GRCh37		NA	NA	NA	NA	1	5509695	0
ebi-a-GCST90017044	Gut microbiota abundance (genus Prevotella7 id.11182)		public	2021	Kurilshikov A	NA	NA	33462485	European	NA	14306	HG19/GRCh37		NA	NA	NA	NA	1	5089245	0
ebi-a-GCST90017045	Gut microbiota abundance (genus Prevotella9 id.11183)		public	2021	Kurilshikov A	NA	NA	33462485	European	NA	14306	HG19/GRCh37		NA	NA	NA	NA	1	5535200	0
ebi-a-GCST90017046	Gut microbiota abundance (genus Rikenellaceae RC9 gut group id.11191)		public	2021	Kurilshikov A	NA	NA	33462485	European	NA	14306	HG19/GRCh37		NA	NA	NA	NA	1	4945903	0
ebi-a-GCST90017047	Gut microbiota abundance (genus Romboutsia id.11347)		public	2021	Kurilshikov A	NA	NA	33462485	European	NA	14306	HG19/GRCh37		NA	NA	NA	NA	1	5594534	0
ebi-a-GCST90017048	Gut microbiota abundance (genus Roseburia id.2012)		public	2021	Kurilshikov A	NA	NA	33462485	European	NA	14306	HG19/GRCh37		NA	NA	NA	NA	1	5712148	0
ebi-a-GCST90017049	Gut microbiota abundance (genus Ruminiclostridium5 id.11355)		public	2021	Kurilshikov A	NA	NA	33462485	European	NA	14306	HG19/GRCh37		NA	NA	NA	NA	1	5653350	0
ebi-a-GCST90017050	Gut microbiota abundance (genus Ruminiclostridium6 id.11356)		public	2021	Kurilshikov A	NA	NA	33462485	European	NA	14306	HG19/GRCh37		NA	NA	NA	NA	1	5557669	0
ebi-a-GCST90017051	Gut microbiota abundance (genus Ruminiclostridium9 id.11357)		public	2021	Kurilshikov A	NA	NA	33462485	European	NA	14306	HG19/GRCh37		NA	NA	NA	NA	1	5649657	0
ebi-a-GCST90017052	Gut microbiota abundance (genus Ruminococcaceae NK4A214 group id.11358)		public	2021	Kurilshikov A	NA	NA	33462485	European	NA	14306	HG19/GRCh37		NA	NA	NA	NA	1	5616365	0
ebi-a-GCST90017053	Gut microbiota abundance (genus Ruminococcaceae UCG002 id.11360)		public	2021	Kurilshikov A	NA	NA	33462485	European	NA	14306	HG19/GRCh37		NA	NA	NA	NA	1	5694947	0
ebi-a-GCST90017054	Gut microbiota abundance (genus Ruminococcaceae UCG003 id.11361)		public	2021	Kurilshikov A	NA	NA	33462485	European	NA	14306	HG19/GRCh37		NA	NA	NA	NA	1	5624730	0
ebi-a-GCST90017055	Gut microbiota abundance (genus Ruminococcaceae UCG004 id.11362)		public	2021	Kurilshikov A	NA	NA	33462485	European	NA	14306	HG19/GRCh37		NA	NA	NA	NA	1	5478416	0
ebi-a-GCST90017056	Gut microbiota abundance (genus Ruminococcaceae UCG005 id.11363)		public	2021	Kurilshikov A	NA	NA	33462485	European	NA	14306	HG19/GRCh37		NA	NA	NA	NA	1	5638483	0
ebi-a-GCST90017057	Gut microbiota abundance (genus Ruminococcaceae UCG009 id.11366)		public	2021	Kurilshikov A	NA	NA	33462485	European	NA	14306	HG19/GRCh37		NA	NA	NA	NA	1	5418432	0
ebi-a-GCST90017058	Gut microbiota abundance (genus Ruminococcaceae UCG010 id.11367)		public	2021	Kurilshikov A	NA	NA	33462485	European	NA	14306	HG19/GRCh37		NA	NA	NA	NA	1	5545122	0
ebi-a-GCST90017059	Gut microbiota abundance (genus Ruminococcaceae UCG011 id.11368)		public	2021	Kurilshikov A	NA	NA	33462485	European	NA	14306	HG19/GRCh37		NA	NA	NA	NA	1	5176480	0
ebi-a-GCST90017060	Gut microbiota abundance (genus Ruminococcaceae UCG013 id.11370)		public	2021	Kurilshikov A	NA	NA	33462485	European	NA	14306	HG19/GRCh37		NA	NA	NA	NA	1	5642029	0
ebi-a-GCST90017061	Gut microbiota abundance (genus Ruminococcaceae UCG014 id.11371)		public	2021	Kurilshikov A	NA	NA	33462485	European	NA	14306	HG19/GRCh37		NA	NA	NA	NA	1	5582406	0
ebi-a-GCST90017064	Gut microbiota abundance (genus Ruminococcus gauvreauii group id.11342)		public	2021	Kurilshikov A	NA	NA	33462485	European	NA	14306	HG19/GRCh37		NA	NA	NA	NA	1	5572328	0
ebi-a-GCST90017065	Gut microbiota abundance (genus Ruminococcus gnavus group id.14376)		public	2021	Kurilshikov A	NA	NA	33462485	European	NA	14306	HG19/GRCh37		NA	NA	NA	NA	1	5381061	0
ebi-a-GCST90017066	Gut microbiota abundance (genus Ruminococcus torques group id.14377)		public	2021	Kurilshikov A	NA	NA	33462485	European	NA	14306	HG19/GRCh37		NA	NA	NA	NA	1	5709224	0
ebi-a-GCST90017062	Gut microbiota abundance (genus Ruminococcus1 id.11373)		public	2021	Kurilshikov A	NA	NA	33462485	European	NA	14306	HG19/GRCh37		NA	NA	NA	NA	1	5653204	0
ebi-a-GCST90017063	Gut microbiota abundance (genus Ruminococcus2 id.11374)		public	2021	Kurilshikov A	NA	NA	33462485	European	NA	14306	HG19/GRCh37		NA	NA	NA	NA	1	5619774	0
ebi-a-GCST90017067	Gut microbiota abundance (genus Sellimonas id.14369)		public	2021	Kurilshikov A	NA	NA	33462485	European	NA	14306	HG19/GRCh37		NA	NA	NA	NA	1	4950440	0
ebi-a-GCST90017068	Gut microbiota abundance (genus Senegalimassilia id.11160)		public	2021	Kurilshikov A	NA	NA	33462485	European	NA	14306	HG19/GRCh37		NA	NA	NA	NA	1	5398286	0
ebi-a-GCST90017069	Gut microbiota abundance (genus Slackia id.825)		public	2021	Kurilshikov A	NA	NA	33462485	European	NA	14306	HG19/GRCh37		NA	NA	NA	NA	1	5369110	0
ebi-a-GCST90017070	Gut microbiota abundance (genus Streptococcus id.1853)		public	2021	Kurilshikov A	NA	NA	33462485	European	NA	14306	HG19/GRCh37		NA	NA	NA	NA	1	5643866	0
ebi-a-GCST90017071	Gut microbiota abundance (genus Subdoligranulum id.2070)		public	2021	Kurilshikov A	NA	NA	33462485	European	NA	14306	HG19/GRCh37		NA	NA	NA	NA	1	5708796	0
ebi-a-GCST90017072	Gut microbiota abundance (genus Sutterella id.2896)		public	2021	Kurilshikov A	NA	NA	33462485	European	NA	14306	HG19/GRCh37		NA	NA	NA	NA	1	5586151	0
ebi-a-GCST90017073	Gut microbiota abundance (genus Terrisporobacter id.11348)		public	2021	Kurilshikov A	NA	NA	33462485	European	NA	14306	HG19/GRCh37		NA	NA	NA	NA	1	5391104	0
ebi-a-GCST90017074	Gut microbiota abundance (genus Turicibacter id.2162)		public	2021	Kurilshikov A	NA	NA	33462485	European	NA	14306	HG19/GRCh37		NA	NA	NA	NA	1	5459137	0
ebi-a-GCST90017075	Gut microbiota abundance (genus Tyzzerella3 id.11335)		public	2021	Kurilshikov A	NA	NA	33462485	European	NA	14306	HG19/GRCh37		NA	NA	NA	NA	1	5326934	0
ebi-a-GCST90017088	Gut microbiota abundance (genus Veillonella id.2198)		public	2021	Kurilshikov A	NA	NA	33462485	European	NA	14306	HG19/GRCh37		NA	NA	NA	NA	1	5486191	0
ebi-a-GCST90017089	Gut microbiota abundance (genus Victivallis id.2256)		public	2021	Kurilshikov A	NA	NA	33462485	Mixed	NA	1531	HG19/GRCh37		NA	NA	NA	NA	1	4291501	0
ebi-a-GCST90017090	Gut microbiota abundance (order Actinomycetales id.420)		public	2021	Kurilshikov A	NA	NA	33462485	European	NA	14306	HG19/GRCh37		NA	NA	NA	NA	1	5424038	0
ebi-a-GCST90017091	Gut microbiota abundance (order Bacillales id.1674)		public	2021	Kurilshikov A	NA	NA	33462485	European	NA	14306	HG19/GRCh37		NA	NA	NA	NA	1	4738158	0
ebi-a-GCST90017092	Gut microbiota abundance (order Bacteroidales id.913)		public	2021	Kurilshikov A	NA	NA	33462485	European	NA	14306	HG19/GRCh37		NA	NA	NA	NA	1	5729267	0
ebi-a-GCST90017093	Gut microbiota abundance (order Bifidobacteriales id.432)		public	2021	Kurilshikov A	NA	NA	33462485	European	NA	14306	HG19/GRCh37		NA	NA	NA	NA	1	5668532	0
ebi-a-GCST90017094	Gut microbiota abundance (order Burkholderiales id.2874)		public	2021	Kurilshikov A	NA	NA	33462485	European	NA	14306	HG19/GRCh37		NA	NA	NA	NA	1	5707170	0
ebi-a-GCST90017095	Gut microbiota abundance (order Clostridiales id.1863)		public	2021	Kurilshikov A	NA	NA	33462485	European	NA	14306	HG19/GRCh37		NA	NA	NA	NA	1	5729268	0
ebi-a-GCST90017096	Gut microbiota abundance (order Coriobacteriales id.810)		public	2021	Kurilshikov A	NA	NA	33462485	European	NA	14306	HG19/GRCh37		NA	NA	NA	NA	1	5698092	0
ebi-a-GCST90017097	Gut microbiota abundance (order Desulfovibrionales id.3156)		public	2021	Kurilshikov A	NA	NA	33462485	European	NA	14306	HG19/GRCh37		NA	NA	NA	NA	1	5616504	0
ebi-a-GCST90017098	Gut microbiota abundance (order Enterobacteriales id.3468)		public	2021	Kurilshikov A	NA	NA	33462485	European	NA	14306	HG19/GRCh37		NA	NA	NA	NA	1	5598485	0
ebi-a-GCST90017099	Gut microbiota abundance (order Erysipelotrichales id.2148)		public	2021	Kurilshikov A	NA	NA	33462485	European	NA	14306	HG19/GRCh37		NA	NA	NA	NA	1	5720820	0
ebi-a-GCST90017100	Gut microbiota abundance (order Gastranaerophilales id.1591)		public	2021	Kurilshikov A	NA	NA	33462485	European	NA	14306	HG19/GRCh37		NA	NA	NA	NA	1	5355169	0
ebi-a-GCST90017101	Gut microbiota abundance (order Lactobacillales id.1800)		public	2021	Kurilshikov A	NA	NA	33462485	European	NA	14306	HG19/GRCh37		NA	NA	NA	NA	1	5662756	0
ebi-a-GCST90017102	Gut microbiota abundance (order Methanobacteriales id.120)		public	2021	Kurilshikov A	NA	NA	33462485	European	NA	14306	HG19/GRCh37		NA	NA	NA	NA	1	5118613	0
ebi-a-GCST90017103	Gut microbiota abundance (order Mollicutes RF9 id.11579)		public	2021	Kurilshikov A	NA	NA	33462485	European	NA	14306	HG19/GRCh37		NA	NA	NA	NA	1	5488779	0
ebi-a-GCST90017104	Gut microbiota abundance (order NB1n id.3953)		public	2021	Kurilshikov A	NA	NA	33462485	European	NA	14306	HG19/GRCh37		NA	NA	NA	NA	1	5316331	0
ebi-a-GCST90017105	Gut microbiota abundance (order Pasteurellales id.3688)		public	2021	Kurilshikov A	NA	NA	33462485	European	NA	14306	HG19/GRCh37		NA	NA	NA	NA	1	5491834	0
ebi-a-GCST90017106	Gut microbiota abundance (order Rhodospirillales id.2667)		public	2021	Kurilshikov A	NA	NA	33462485	European	NA	14306	HG19/GRCh37		NA	NA	NA	NA	1	5447392	0
ebi-a-GCST90017107	Gut microbiota abundance (order Selenomonadales id.2165)		public	2021	Kurilshikov A	NA	NA	33462485	European	NA	14306	HG19/GRCh37		NA	NA	NA	NA	1	5721008	0
ebi-a-GCST90017108	Gut microbiota abundance (order Verrucomicrobiales id.4030)		public	2021	Kurilshikov A	NA	NA	33462485	European	NA	14306	HG19/GRCh37		NA	NA	NA	NA	1	5518011	0
ebi-a-GCST90017109	Gut microbiota abundance (order Victivallales id.2254)		public	2021	Kurilshikov A	NA	NA	33462485	European	NA	14306	HG19/GRCh37		NA	NA	NA	NA	1	5282234	0
ebi-a-GCST90017110	Gut microbiota abundance (phylum Actinobacteria id.400)		public	2021	Kurilshikov A	NA	NA	33462485	European	NA	14306	HG19/GRCh37		NA	NA	NA	NA	1	5706452	0
ebi-a-GCST90017111	Gut microbiota abundance (phylum Bacteroidetes id.905)		public	2021	Kurilshikov A	NA	NA	33462485	European	NA	14306	HG19/GRCh37		NA	NA	NA	NA	1	5729267	0
ebi-a-GCST90017112	Gut microbiota abundance (phylum Cyanobacteria id.1500)		public	2021	Kurilshikov A	NA	NA	33462485	European	NA	14306	HG19/GRCh37		NA	NA	NA	NA	1	5403633	0
ebi-a-GCST90017113	Gut microbiota abundance (phylum Euryarchaeota id.55)		public	2021	Kurilshikov A	NA	NA	33462485	European	NA	14306	HG19/GRCh37		NA	NA	NA	NA	1	5165248	0
ebi-a-GCST90017114	Gut microbiota abundance (phylum Firmicutes id.1672)		public	2021	Kurilshikov A	NA	NA	33462485	European	NA	14306	HG19/GRCh37		NA	NA	NA	NA	1	5729268	0
ebi-a-GCST90017115	Gut microbiota abundance (phylum Lentisphaerae id.2238)		public	2021	Kurilshikov A	NA	NA	33462485	European	NA	14306	HG19/GRCh37		NA	NA	NA	NA	1	5282630	0
ebi-a-GCST90017116	Gut microbiota abundance (phylum Proteobacteria id.2375)		public	2021	Kurilshikov A	NA	NA	33462485	European	NA	14306	HG19/GRCh37		NA	NA	NA	NA	1	5728442	0
ebi-a-GCST90017117	Gut microbiota abundance (phylum Tenericutes id.3919)		public	2021	Kurilshikov A	NA	NA	33462485	European	NA	14306	HG19/GRCh37		NA	NA	NA	NA	1	5510407	0
ebi-a-GCST90017118	Gut microbiota abundance (phylum Verrucomicrobia id.3982)		public	2021	Kurilshikov A	NA	NA	33462485	European	NA	14306	HG19/GRCh37		NA	NA	NA	NA	1	5530329	0

## Sheet: table S2
Table S2：SNPs of different taxa in forward MR analysis
SNP	effect_allele.exposure	other_allele.exposure	effect_allele.outcome	other_allele.outcome	beta.exposure	beta.outcome	ambiguous	pval.outcome	se.outcome	chr.exposure	pos.exposure	se.exposure	pval.exposure	samplesize.exposure	id.exposure	mr_keep	R2	F
rs11250875	T	C	T	C	0.06075	0.0150677	FALSE	0.573968	0.0268005	10	1922731	0.0130939	4.82848e-06	14306	ebi-a-GCST90016914	TRUE		21.5256
rs2442778	A	G	A	G	0.116408	0.10667	FALSE	0.0293963	0.0489732	3	11654412	0.0258545	9.02693e-06	14306	ebi-a-GCST90016914	TRUE		20.2718
rs8010111	A	G	A	G	0.103377	0.118265	FALSE	0.00836861	0.0448513	14	39660509	0.0229286	6.8962e-06	14306	ebi-a-GCST90016914	TRUE		20.3279
rs112381107	C	T	C	T	0.206594	-0.138266	FALSE	0.0102715	0.0538723	9	15269705	0.0456908	4.63052e-06	14306	ebi-a-GCST90016915	TRUE		20.4446
rs3935584	C	T	C	T	-0.0523484	0.0527087	FALSE	0.0133175	0.021295	2	233929283	0.011566	7.50119e-06	14306	ebi-a-GCST90016915	TRUE		20.4852
rs55744759	A	G	A	G	-0.0779693	-0.000515476	FALSE	0.9896	0.0395479	8	57867671	0.0170738	7.31375e-06	14306	ebi-a-GCST90016915	TRUE		20.8539
rs62020470	A	G	A	G	-0.0585411	0.0415809	FALSE	0.101988	0.0254272	15	96161065	0.0129358	4.85087e-06	14306	ebi-a-GCST90016915	TRUE		20.4802
rs11250875	T	C	T	C	0.06075	0.0150677	FALSE	0.573968	0.0268005	10	1922731	0.0130939	4.83e-06	14306	ebi-a-GCST90016933	TRUE		21.5256
rs2442778	A	G	A	G	0.116408	0.10667	FALSE	0.0293963	0.0489732	3	11654412	0.0258545	9.03e-06	14306	ebi-a-GCST90016933	TRUE		20.2718
rs8010111	A	G	A	G	0.103377	0.118265	FALSE	0.0083686	0.0448513	14	39660509	0.0229286	6.9e-06	14306	ebi-a-GCST90016933	TRUE		20.3279
rs112381107	C	T	C	T	0.211435	-0.138266	FALSE	0.0102715	0.0538723	9	15269705	0.0456962	2.82e-06	14306	ebi-a-GCST90016935	TRUE		21.4089
rs3935584	C	T	C	T	-0.0525838	0.0527087	FALSE	0.0133175	0.021295	2	233929283	0.0115757	6.78e-06	14306	ebi-a-GCST90016935	TRUE		20.6352
rs72647048	T	C	T	C	-0.0770089	-0.000663626	FALSE	0.986593	0.0394917	8	57865378	0.017089	9.61e-06	14306	ebi-a-GCST90016935	TRUE		20.3071
rs12030302	G	A	G	A	0.0692276	0.0475794	FALSE	0.0251031	0.0212426	1	77887835	0.0137467	5.60841e-07	14306	ebi-a-GCST90017010	TRUE		25.3607
rs34066017	A	G	A	G	0.0764294	0.0160773	FALSE	0.543743	0.0264794	11	44849689	0.0159789	1.52086e-06	14306	ebi-a-GCST90017010	TRUE		22.8785
rs11250875	T	C	T	C	0.06075	0.0150677	FALSE	0.573968	0.0268005	10	1922731	0.0130939	4.82848e-06	14306	ebi-a-GCST90017096	TRUE		21.5256
rs2442778	A	G	A	G	0.116408	0.10667	FALSE	0.0293963	0.0489732	3	11654412	0.0258545	9.02693e-06	14306	ebi-a-GCST90017096	TRUE		20.2718
rs8010111	A	G	A	G	0.103377	0.118265	FALSE	0.00836861	0.0448513	14	39660509	0.0229286	6.8962e-06	14306	ebi-a-GCST90017096	TRUE		20.3279

## Sheet: table S3
Table S3：The raw causal effect of GM on PBC via forward MR
id.exposure	id.outcome	outcome	exposure	method	nsnp	b	se	pval	lo_ci	up_ci	or	or_lci95	or_uci95	trait
ebi-a-GCST90016914	pbc_ng_2021_GCST90061440	outcome	|| id:ebi-a-GCST90016914	Inverse variance weighted	3	0.778188	0.265097	0.0033303	0.258598	1.29778	2.17752	1.29511	3.66116	(class Coriobacteriia id.809)
ebi-a-GCST90016914	pbc_ng_2021_GCST90061440	outcome	|| id:ebi-a-GCST90016914	MR Egger	3	1.93229	0.863785	0.267621	0.239275	3.62531	6.90534	1.27033	37.5365	(class Coriobacteriia id.809)
ebi-a-GCST90016914	pbc_ng_2021_GCST90061440	outcome	|| id:ebi-a-GCST90016914	Weighted median	3	0.839739	0.346155	0.0152702	0.161276	1.5182	2.31576	1.17501	4.56401	(class Coriobacteriia id.809)
ebi-a-GCST90016914	pbc_ng_2021_GCST90061440	outcome	|| id:ebi-a-GCST90016914	Weighted mode	3	1.01227	0.442196	0.149252	0.145568	1.87898	2.75185	1.1567	6.5468	(class Coriobacteriia id.809)
ebi-a-GCST90016915	pbc_ng_2021_GCST90061440	outcome	|| id:ebi-a-GCST90016915	Inverse variance weighted	4	-0.656925	0.182767	0.000325221	-1.01515	-0.298702	0.518443	0.362349	0.74178	(class Deltaproteobacteria id.3087)
ebi-a-GCST90016915	pbc_ng_2021_GCST90061440	outcome	|| id:ebi-a-GCST90016915	MR Egger	4	-0.534601	0.397366	0.31075	-1.31344	0.244237	0.585903	0.268894	1.27665	(class Deltaproteobacteria id.3087)
ebi-a-GCST90016915	pbc_ng_2021_GCST90061440	outcome	|| id:ebi-a-GCST90016915	Weighted median	4	-0.683413	0.247374	0.00573311	-1.16827	-0.198559	0.504891	0.310905	0.819911	(class Deltaproteobacteria id.3087)
ebi-a-GCST90016915	pbc_ng_2021_GCST90061440	outcome	|| id:ebi-a-GCST90016915	Weighted mode	4	-0.697529	0.286782	0.0931419	-1.25962	-0.135435	0.497814	0.283761	0.873336	(class Deltaproteobacteria id.3087)
ebi-a-GCST90016933	pbc_ng_2021_GCST90061440	outcome	|| id:ebi-a-GCST90016933	Inverse variance weighted	3	0.778188	0.265097	0.0033303	0.258598	1.29778	2.17752	1.29511	3.66116	(family Coriobacteriaceae id.811)
ebi-a-GCST90016933	pbc_ng_2021_GCST90061440	outcome	|| id:ebi-a-GCST90016933	MR Egger	3	1.93229	0.863785	0.267621	0.239275	3.62531	6.90534	1.27033	37.5365	(family Coriobacteriaceae id.811)
ebi-a-GCST90016933	pbc_ng_2021_GCST90061440	outcome	|| id:ebi-a-GCST90016933	Weighted median	3	0.839739	0.340536	0.0136656	0.172289	1.50719	2.31576	1.18802	4.51402	(family Coriobacteriaceae id.811)
ebi-a-GCST90016933	pbc_ng_2021_GCST90061440	outcome	|| id:ebi-a-GCST90016933	Weighted mode	3	1.01227	0.483333	0.171247	0.0649387	1.95961	2.75185	1.06709	7.09653	(family Coriobacteriaceae id.811)
ebi-a-GCST90016935	pbc_ng_2021_GCST90061440	outcome	|| id:ebi-a-GCST90016935	Inverse variance weighted	3	-0.638338	0.217922	0.0033984	-1.06547	-0.21121	0.52817	0.344567	0.809604	(family Desulfovibrionaceae id.3169)
ebi-a-GCST90016935	pbc_ng_2021_GCST90061440	outcome	|| id:ebi-a-GCST90016935	MR Egger	3	-0.525198	0.548817	0.513998	-1.60088	0.550483	0.591438	0.201719	1.73409	(family Desulfovibrionaceae id.3169)
ebi-a-GCST90016935	pbc_ng_2021_GCST90061440	outcome	|| id:ebi-a-GCST90016935	Weighted median	3	-0.67295	0.259065	0.00938749	-1.18072	-0.165183	0.510201	0.307058	0.847739	(family Desulfovibrionaceae id.3169)
ebi-a-GCST90016935	pbc_ng_2021_GCST90061440	outcome	|| id:ebi-a-GCST90016935	Weighted mode	3	-0.709102	0.279723	0.126703	-1.25736	-0.160845	0.492086	0.284404	0.851424	(family Desulfovibrionaceae id.3169)
ebi-a-GCST90017010	pbc_ng_2021_GCST90061440	outcome	|| id:ebi-a-GCST90017010	Inverse variance weighted	2	0.477629	0.236721	0.043624	0.0136554	0.941602	1.61225	1.01375	2.56409	(genus Flavonifractor id.2059)
ebi-a-GCST90017049	pbc_ng_2021_GCST90061440	outcome	|| id:ebi-a-GCST90017049	Inverse variance weighted	4	0.386583	0.179878	0.0316231	0.0340224	0.739143	1.47194	1.03461	2.09414	(genus Ruminiclostridium5 id.11355)
ebi-a-GCST90017049	pbc_ng_2021_GCST90061440	outcome	|| id:ebi-a-GCST90017049	MR Egger	4	-0.0198749	1.13686	0.987639	-2.24813	2.20838	0.980321	0.105597	9.10093	(genus Ruminiclostridium5 id.11355)
ebi-a-GCST90017049	pbc_ng_2021_GCST90061440	outcome	|| id:ebi-a-GCST90017049	Weighted median	4	0.374871	0.240296	0.118752	-0.0961104	0.845852	1.4548	0.908364	2.32996	(genus Ruminiclostridium5 id.11355)
ebi-a-GCST90017049	pbc_ng_2021_GCST90061440	outcome	|| id:ebi-a-GCST90017049	Weighted mode	4	0.0934497	0.294682	0.77194	-0.484127	0.671026	1.09796	0.616235	1.95624	(genus Ruminiclostridium5 id.11355)
ebi-a-GCST90017096	pbc_ng_2021_GCST90061440	outcome	|| id:ebi-a-GCST90017096	Inverse variance weighted	3	0.778188	0.265097	0.0033303	0.258598	1.29778	2.17752	1.29511	3.66116	(order Coriobacteriales id.810)
ebi-a-GCST90017096	pbc_ng_2021_GCST90061440	outcome	|| id:ebi-a-GCST90017096	MR Egger	3	1.93229	0.863785	0.267621	0.239275	3.62531	6.90534	1.27033	37.5365	(order Coriobacteriales id.810)
ebi-a-GCST90017096	pbc_ng_2021_GCST90061440	outcome	|| id:ebi-a-GCST90017096	Weighted median	3	0.839739	0.339486	0.0133773	0.174347	1.50513	2.31576	1.19047	4.50474	(order Coriobacteriales id.810)
ebi-a-GCST90017096	pbc_ng_2021_GCST90061440	outcome	|| id:ebi-a-GCST90017096	Weighted mode	3	1.01227	0.450132	0.153476	0.130013	1.89453	2.75185	1.13884	6.64943	(order Coriobacteriales id.810)
ebi-a-GCST90017101	pbc_ng_2021_GCST90061440	outcome	|| id:ebi-a-GCST90017101	Inverse variance weighted	2	0.700692	0.331047	0.0342946	0.0518391	1.34954	2.01515	1.05321	3.85567	(order Lactobacillales id.1800)
ebi-a-GCST90017104	pbc_ng_2021_GCST90061440	outcome	|| id:ebi-a-GCST90017104	Inverse variance weighted	6	0.237223	0.097133	0.0145961	0.0468423	0.427604	1.26772	1.04796	1.53358	(order NB1n id.3953)
ebi-a-GCST90017104	pbc_ng_2021_GCST90061440	outcome	|| id:ebi-a-GCST90017104	MR Egger	6	-0.451919	0.478065	0.398027	-1.38893	0.485088	0.636406	0.249343	1.62432	(order NB1n id.3953)
ebi-a-GCST90017104	pbc_ng_2021_GCST90061440	outcome	|| id:ebi-a-GCST90017104	Weighted median	6	0.215879	0.127777	0.0911238	-0.0345638	0.466322	1.24095	0.966027	1.59412	(order NB1n id.3953)
ebi-a-GCST90017104	pbc_ng_2021_GCST90061440	outcome	|| id:ebi-a-GCST90017104	Weighted mode	6	0.214487	0.187106	0.303537	-0.152241	0.581214	1.23923	0.858781	1.78821	(order NB1n id.3953)

## Sheet: table S4
Table S4：MR-Egger regression and MR-PRESSO global tests for forward MR
id.exposure	trait	method	Q	Q_pval	egger_intercept	pval	RSSobs	pval
ebi-a-GCST90016914	(class Coriobacteriia id.809)	MR Egger	0.315732	0.574184	-0.100712	0.395845	\	\
ebi-a-GCST90016914	(class Coriobacteriia id.809)	Inverse variance weighted	2.263	0.322549	-0.100712	0.395845	\	\
ebi-a-GCST90016915	(class Deltaproteobacteria id.3087)	MR Egger	2.32282	0.313044	-0.0111982	0.756888	3.45281	0.646
ebi-a-GCST90016915	(class Deltaproteobacteria id.3087)	Inverse variance weighted	2.46873	0.480968	-0.0111982	0.756888	3.45281	0.646
ebi-a-GCST90016933	(family Coriobacteriaceae id.811)	MR Egger	0.315732	0.574184	-0.100712	0.395845	\	\
ebi-a-GCST90016933	(family Coriobacteriaceae id.811)	Inverse variance weighted	2.263	0.322549	-0.100712	0.395845	\	\
ebi-a-GCST90016935	(family Desulfovibrionaceae id.3169)	MR Egger	2.26627	0.132218	-0.0120193	0.84648	\	\
ebi-a-GCST90016935	(family Desulfovibrionaceae id.3169)	Inverse variance weighted	2.40334	0.300691	-0.0120193	0.84648	\	\
ebi-a-GCST90017010	(genus Flavonifractor id.2059)	Inverse variance weighted	1.06199	0.302762	\	\	\	\
ebi-a-GCST90017096	(order Coriobacteriales id.810)	MR Egger	0.315732	0.574184	-0.100712	0.395845	\	\
ebi-a-GCST90017096	(order Coriobacteriales id.810)	Inverse variance weighted	2.263	0.322549	-0.100712	0.395845	\	\
ebi-a-GCST90017101	(order Lactobacillales id.1800)	Inverse variance weighted	0.303289	0.581828	\	\	\	\

## Sheet: table S5
Table S5：Detailed information on the PBC gwas summary data
SNP	effect_allele.exposure	other_allele.exposure	effect_allele.outcome	other_allele.outcome	beta.exposure	beta.outcome	eaf.exposure	eaf.outcome	remove	palindromic	ambiguous	id.outcome	chr	pos	se.outcome	samplesize.outcome	pval.outcome	outcome	originalname.outcome	outcome.deprecated	mr_keep.outcome	data_source.outcome	pval.exposure	se.exposure	exposure	mr_keep.exposure	pval_origin.exposure	action	mr_keep	F	FMean
rs10173253	G	A	G	A	-0.103247	0.00932023	NA	NA	FALSE	FALSE	FALSE	ebi-a-GCST90016911	2	30443460	0.0107437	14306	0.38066	Gut microbiota abundance (class Bacteroidia id.912) || id:ebi-a-GCST90016911	Gut microbiota abundance (class Bacteroidia id.912)	Gut microbiota abundance (class Bacteroidia id.912) || ||	TRUE	igd	9.97272e-06	0.0233709	exposure	TRUE	reported	2	TRUE	19.5166	58.1818
rs10173253	G	A	G	A	-0.103247	-0.0104265	NA	NA	FALSE	FALSE	FALSE	ebi-a-GCST90017028	2	30443460	0.0126374	14306	0.410964	Gut microbiota abundance (genus Lachnospiraceae UCG010 id.11330) || id:ebi-a-GCST90017028	Gut microbiota abundance (genus Lachnospiraceae UCG010 id.11330)	Gut microbiota abundance (genus Lachnospiraceae UCG010 id.11330) || ||	TRUE	igd	9.97272e-06	0.0233709	exposure	TRUE	reported	2	TRUE	19.5166	58.1818
rs10173253	G	A	G	A	-0.103247	0.00932023	NA	NA	FALSE	FALSE	FALSE	ebi-a-GCST90017092	2	30443460	0.0107437	14306	0.38066	Gut microbiota abundance (order Bacteroidales id.913) || id:ebi-a-GCST90017092	Gut microbiota abundance (order Bacteroidales id.913)	Gut microbiota abundance (order Bacteroidales id.913) || ||	TRUE	igd	9.97272e-06	0.0233709	exposure	TRUE	reported	2	TRUE	19.5166	58.1818
rs10173253	G	A	G	A	-0.103247	0.00876181	NA	NA	FALSE	FALSE	FALSE	ebi-a-GCST90017111	2	30443460	0.0107434	14306	0.409806	Gut microbiota abundance (phylum Bacteroidetes id.905) || id:ebi-a-GCST90017111	Gut microbiota abundance (phylum Bacteroidetes id.905)	Gut microbiota abundance (phylum Bacteroidetes id.905) || ||	TRUE	igd	9.97272e-06	0.0233709	exposure	TRUE	reported	2	TRUE	19.5166	58.1818
rs12247028	G	A	G	A	-0.104813	0.0100788	NA	NA	FALSE	FALSE	FALSE	ebi-a-GCST90016911	10	75410052	0.0108415	14306	0.384193	Gut microbiota abundance (class Bacteroidia id.912) || id:ebi-a-GCST90016911	Gut microbiota abundance (class Bacteroidia id.912)	Gut microbiota abundance (class Bacteroidia id.912) || ||	TRUE	igd	9.74693e-06	0.0236988	exposure	TRUE	reported	2	TRUE	19.5604	58.1818
rs12247028	G	A	G	A	-0.104813	-0.0056028	NA	NA	FALSE	FALSE	FALSE	ebi-a-GCST90017028	10	75410052	0.0127791	14306	0.650392	Gut microbiota abundance (genus Lachnospiraceae UCG010 id.11330) || id:ebi-a-GCST90017028	Gut microbiota abundance (genus Lachnospiraceae UCG010 id.11330)	Gut microbiota abundance (genus Lachnospiraceae UCG010 id.11330) || ||	TRUE	igd	9.74693e-06	0.0236988	exposure	TRUE	reported	2	TRUE	19.5604	58.1818
rs12247028	G	A	G	A	-0.104813	0.0100788	NA	NA	FALSE	FALSE	FALSE	ebi-a-GCST90017092	10	75410052	0.0108415	14306	0.384193	Gut microbiota abundance (order Bacteroidales id.913) || id:ebi-a-GCST90017092	Gut microbiota abundance (order Bacteroidales id.913)	Gut microbiota abundance (order Bacteroidales id.913) || ||	TRUE	igd	9.74693e-06	0.0236988	exposure	TRUE	reported	2	TRUE	19.5604	58.1818
rs12247028	G	A	G	A	-0.104813	0.0105347	NA	NA	FALSE	FALSE	FALSE	ebi-a-GCST90017111	10	75410052	0.0108413	14306	0.361872	Gut microbiota abundance (phylum Bacteroidetes id.905) || id:ebi-a-GCST90017111	Gut microbiota abundance (phylum Bacteroidetes id.905)	Gut microbiota abundance (phylum Bacteroidetes id.905) || ||	TRUE	igd	9.74693e-06	0.0236988	exposure	TRUE	reported	2	TRUE	19.5604	58.1818
rs138179911	G	A	G	A	-0.158565	-0.00815389	NA	NA	FALSE	FALSE	FALSE	ebi-a-GCST90016911	2	70777795	0.0169256	14306	0.57895	Gut microbiota abundance (class Bacteroidia id.912) || id:ebi-a-GCST90016911	Gut microbiota abundance (class Bacteroidia id.912)	Gut microbiota abundance (class Bacteroidia id.912) || ||	TRUE	igd	9.72443e-06	0.0358484	exposure	TRUE	reported	2	TRUE	19.5648	58.1818
rs138179911	G	A	G	A	-0.158565	0.0046102	NA	NA	FALSE	FALSE	FALSE	ebi-a-GCST90017028	2	70777795	0.0198714	14306	0.893686	Gut microbiota abundance (genus Lachnospiraceae UCG010 id.11330) || id:ebi-a-GCST90017028	Gut microbiota abundance (genus Lachnospiraceae UCG010 id.11330)	Gut microbiota abundance (genus Lachnospiraceae UCG010 id.11330) || ||	TRUE	igd	9.72443e-06	0.0358484	exposure	TRUE	reported	2	TRUE	19.5648	58.1818
rs138179911	G	A	G	A	-0.158565	-0.00815389	NA	NA	FALSE	FALSE	FALSE	ebi-a-GCST90017092	2	70777795	0.0169256	14306	0.57895	Gut microbiota abundance (order Bacteroidales id.913) || id:ebi-a-GCST90017092	Gut microbiota abundance (order Bacteroidales id.913)	Gut microbiota abundance (order Bacteroidales id.913) || ||	TRUE	igd	9.72443e-06	0.0358484	exposure	TRUE	reported	2	TRUE	19.5648	58.1818
rs138179911	G	A	G	A	-0.158565	-0.00834086	NA	NA	FALSE	FALSE	FALSE	ebi-a-GCST90017111	2	70777795	0.0169249	14306	0.569803	Gut microbiota abundance (phylum Bacteroidetes id.905) || id:ebi-a-GCST90017111	Gut microbiota abundance (phylum Bacteroidetes id.905)	Gut microbiota abundance (phylum Bacteroidetes id.905) || ||	TRUE	igd	9.72443e-06	0.0358484	exposure	TRUE	reported	2	TRUE	19.5648	58.1818
rs2791128	G	A	G	A	0.296512	-0.00924016	NA	NA	FALSE	FALSE	FALSE	ebi-a-GCST90016911	9	111885907	0.0231085	14306	0.683935	Gut microbiota abundance (class Bacteroidia id.912) || id:ebi-a-GCST90016911	Gut microbiota abundance (class Bacteroidia id.912)	Gut microbiota abundance (class Bacteroidia id.912) || ||	TRUE	igd	8.70593e-06	0.0666762	exposure	TRUE	reported	2	TRUE	19.7762	58.1818
rs2791128	G	A	G	A	0.296512	-0.0396899	NA	NA	FALSE	FALSE	FALSE	ebi-a-GCST90017028	9	111885907	0.0276918	14306	0.149089	Gut microbiota abundance (genus Lachnospiraceae UCG010 id.11330) || id:ebi-a-GCST90017028	Gut microbiota abundance (genus Lachnospiraceae UCG010 id.11330)	Gut microbiota abundance (genus Lachnospiraceae UCG010 id.11330) || ||	TRUE	igd	8.70593e-06	0.0666762	exposure	TRUE	reported	2	TRUE	19.7762	58.1818
rs2791128	G	A	G	A	0.296512	-0.00924016	NA	NA	FALSE	FALSE	FALSE	ebi-a-GCST90017092	9	111885907	0.0231085	14306	0.683935	Gut microbiota abundance (order Bacteroidales id.913) || id:ebi-a-GCST90017092	Gut microbiota abundance (order Bacteroidales id.913)	Gut microbiota abundance (order Bacteroidales id.913) || ||	TRUE	igd	8.70593e-06	0.0666762	exposure	TRUE	reported	2	TRUE	19.7762	58.1818
rs2791128	G	A	G	A	0.296512	-0.00962544	NA	NA	FALSE	FALSE	FALSE	ebi-a-GCST90017111	9	111885907	0.0231078	14306	0.671182	Gut microbiota abundance (phylum Bacteroidetes id.905) || id:ebi-a-GCST90017111	Gut microbiota abundance (phylum Bacteroidetes id.905)	Gut microbiota abundance (phylum Bacteroidetes id.905) || ||	TRUE	igd	8.70593e-06	0.0666762	exposure	TRUE	reported	2	TRUE	19.7762	58.1818
rs72729312	A	G	A	G	0.118001	-0.00413516	NA	NA	FALSE	FALSE	FALSE	ebi-a-GCST90016911	15	38904546	0.0135461	14306	0.731825	Gut microbiota abundance (class Bacteroidia id.912) || id:ebi-a-GCST90016911	Gut microbiota abundance (class Bacteroidia id.912)	Gut microbiota abundance (class Bacteroidia id.912) || ||	TRUE	igd	7.77493e-06	0.0263908	exposure	TRUE	reported	2	TRUE	19.9924	58.1818
rs72729312	A	G	A	G	0.118001	0.0072131	NA	NA	FALSE	FALSE	FALSE	ebi-a-GCST90017028	15	38904546	0.0159518	14306	0.642436	Gut microbiota abundance (genus Lachnospiraceae UCG010 id.11330) || id:ebi-a-GCST90017028	Gut microbiota abundance (genus Lachnospiraceae UCG010 id.11330)	Gut microbiota abundance (genus Lachnospiraceae UCG010 id.11330) || ||	TRUE	igd	7.77493e-06	0.0263908	exposure	TRUE	reported	2	TRUE	19.9924	58.1818
rs72729312	A	G	A	G	0.118001	-0.00413516	NA	NA	FALSE	FALSE	FALSE	ebi-a-GCST90017092	15	38904546	0.0135461	14306	0.731825	Gut microbiota abundance (order Bacteroidales id.913) || id:ebi-a-GCST90017092	Gut microbiota abundance (order Bacteroidales id.913)	Gut microbiota abundance (order Bacteroidales id.913) || ||	TRUE	igd	7.77493e-06	0.0263908	exposure	TRUE	reported	2	TRUE	19.9924	58.1818
rs72729312	A	G	A	G	0.118001	-0.00371658	NA	NA	FALSE	FALSE	FALSE	ebi-a-GCST90017111	15	38904546	0.0135457	14306	0.754818	Gut microbiota abundance (phylum Bacteroidetes id.905) || id:ebi-a-GCST90017111	Gut microbiota abundance (phylum Bacteroidetes id.905)	Gut microbiota abundance (phylum Bacteroidetes id.905) || ||	TRUE	igd	7.77493e-06	0.0263908	exposure	TRUE	reported	2	TRUE	19.9924	58.1818
rs9890271	G	A	G	A	-0.0967263	-0.0113107	NA	NA	FALSE	FALSE	FALSE	ebi-a-GCST90016911	17	4750573	0.0105342	14306	0.282239	Gut microbiota abundance (class Bacteroidia id.912) || id:ebi-a-GCST90016911	Gut microbiota abundance (class Bacteroidia id.912)	Gut microbiota abundance (class Bacteroidia id.912) || ||	TRUE	igd	7.76575e-06	0.0216315	exposure	TRUE	reported	2	TRUE	19.9947	58.1818
rs9890271	G	A	G	A	-0.0967263	-0.00755885	NA	NA	FALSE	FALSE	FALSE	ebi-a-GCST90017028	17	4750573	0.0123963	14306	0.553933	Gut microbiota abundance (genus Lachnospiraceae UCG010 id.11330) || id:ebi-a-GCST90017028	Gut microbiota abundance (genus Lachnospiraceae UCG010 id.11330)	Gut microbiota abundance (genus Lachnospiraceae UCG010 id.11330) || ||	TRUE	igd	7.76575e-06	0.0216315	exposure	TRUE	reported	2	TRUE	19.9947	58.1818
rs9890271	G	A	G	A	-0.0967263	-0.0113107	NA	NA	FALSE	FALSE	FALSE	ebi-a-GCST90017092	17	4750573	0.0105342	14306	0.282239	Gut microbiota abundance (order Bacteroidales id.913) || id:ebi-a-GCST90017092	Gut microbiota abundance (order Bacteroidales id.913)	Gut microbiota abundance (order Bacteroidales id.913) || ||	TRUE	igd	7.76575e-06	0.0216315	exposure	TRUE	reported	2	TRUE	19.9947	58.1818
rs9890271	G	A	G	A	-0.0967263	-0.0115026	NA	NA	FALSE	FALSE	FALSE	ebi-a-GCST90017111	17	4750573	0.0105339	14306	0.274209	Gut microbiota abundance (phylum Bacteroidetes id.905) || id:ebi-a-GCST90017111	Gut microbiota abundance (phylum Bacteroidetes id.905)	Gut microbiota abundance (phylum Bacteroidetes id.905) || ||	TRUE	igd	7.76575e-06	0.0216315	exposure	TRUE	reported	2	TRUE	19.9947	58.1818
rs11686127	T	C	T	C	-0.255215	-0.0308069	NA	NA	FALSE	FALSE	FALSE	ebi-a-GCST90016911	2	191918031	0.023007	14306	0.186212	Gut microbiota abundance (class Bacteroidia id.912) || id:ebi-a-GCST90016911	Gut microbiota abundance (class Bacteroidia id.912)	Gut microbiota abundance (class Bacteroidia id.912) || ||	TRUE	igd	7.04781e-06	0.0568124	exposure	TRUE	reported	2	TRUE	20.1802	58.1818
rs11686127	T	C	T	C	-0.255215	-0.0274251	NA	NA	FALSE	FALSE	FALSE	ebi-a-GCST90017028	2	191918031	0.02689	14306	0.310182	Gut microbiota abundance (genus Lachnospiraceae UCG010 id.11330) || id:ebi-a-GCST90017028	Gut microbiota abundance (genus Lachnospiraceae UCG010 id.11330)	Gut microbiota abundance (genus Lachnospiraceae UCG010 id.11330) || ||	TRUE	igd	7.04781e-06	0.0568124	exposure	TRUE	reported	2	TRUE	20.1802	58.1818
rs11686127	T	C	T	C	-0.255215	-0.0308069	NA	NA	FALSE	FALSE	FALSE	ebi-a-GCST90017092	2	191918031	0.023007	14306	0.186212	Gut microbiota abundance (order Bacteroidales id.913) || id:ebi-a-GCST90017092	Gut microbiota abundance (order Bacteroidales id.913)	Gut microbiota abundance (order Bacteroidales id.913) || ||	TRUE	igd	7.04781e-06	0.0568124	exposure	TRUE	reported	2	TRUE	20.1802	58.1818
rs11686127	T	C	T	C	-0.255215	-0.0296395	NA	NA	FALSE	FALSE	FALSE	ebi-a-GCST90017111	2	191918031	0.0230065	14306	0.204114	Gut microbiota abundance (phylum Bacteroidetes id.905) || id:ebi-a-GCST90017111	Gut microbiota abundance (phylum Bacteroidetes id.905)	Gut microbiota abundance (phylum Bacteroidetes id.905) || ||	TRUE	igd	7.04781e-06	0.0568124	exposure	TRUE	reported	2	TRUE	20.1802	58.1818
rs73176687	A	C	A	C	0.119293	0.0145211	NA	NA	FALSE	FALSE	FALSE	ebi-a-GCST90016911	22	41782423	0.0130871	14306	0.269296	Gut microbiota abundance (class Bacteroidia id.912) || id:ebi-a-GCST90016911	Gut microbiota abundance (class Bacteroidia id.912)	Gut microbiota abundance (class Bacteroidia id.912) || ||	TRUE	igd	6.97583e-06	0.0265424	exposure	TRUE	reported	2	TRUE	20.1999	58.1818
rs73176687	A	C	A	C	0.119293	-0.0102905	NA	NA	FALSE	FALSE	FALSE	ebi-a-GCST90017028	22	41782423	0.0155843	14306	0.485675	Gut microbiota abundance (genus Lachnospiraceae UCG010 id.11330) || id:ebi-a-GCST90017028	Gut microbiota abundance (genus Lachnospiraceae UCG010 id.11330)	Gut microbiota abundance (genus Lachnospiraceae UCG010 id.11330) || ||	TRUE	igd	6.97583e-06	0.0265424	exposure	TRUE	reported	2	TRUE	20.1999	58.1818
rs73176687	A	C	A	C	0.119293	0.0145211	NA	NA	FALSE	FALSE	FALSE	ebi-a-GCST90017092	22	41782423	0.0130871	14306	0.269296	Gut microbiota abundance (order Bacteroidales id.913) || id:ebi-a-GCST90017092	Gut microbiota abundance (order Bacteroidales id.913)	Gut microbiota abundance (order Bacteroidales id.913) || ||	TRUE	igd	6.97583e-06	0.0265424	exposure	TRUE	reported	2	TRUE	20.1999	58.1818
rs73176687	A	C	A	C	0.119293	0.0137658	NA	NA	FALSE	FALSE	FALSE	ebi-a-GCST90017111	22	41782423	0.013087	14306	0.294566	Gut microbiota abundance (phylum Bacteroidetes id.905) || id:ebi-a-GCST90017111	Gut microbiota abundance (phylum Bacteroidetes id.905)	Gut microbiota abundance (phylum Bacteroidetes id.905) || ||	TRUE	igd	6.97583e-06	0.0265424	exposure	TRUE	reported	2	TRUE	20.1999	58.1818
rs3825079	T	C	T	C	-0.107484	-0.00440069	NA	NA	FALSE	FALSE	FALSE	ebi-a-GCST90016911	12	58203354	0.011221	14306	0.699059	Gut microbiota abundance (class Bacteroidia id.912) || id:ebi-a-GCST90016911	Gut microbiota abundance (class Bacteroidia id.912)	Gut microbiota abundance (class Bacteroidia id.912) || ||	TRUE	igd	6.45797e-06	0.0238281	exposure	TRUE	reported	2	TRUE	20.3474	58.1818
rs3825079	T	C	T	C	-0.107484	-0.0107062	NA	NA	FALSE	FALSE	FALSE	ebi-a-GCST90017028	12	58203354	0.0132091	14306	0.43723	Gut microbiota abundance (genus Lachnospiraceae UCG010 id.11330) || id:ebi-a-GCST90017028	Gut microbiota abundance (genus Lachnospiraceae UCG010 id.11330)	Gut microbiota abundance (genus Lachnospiraceae UCG010 id.11330) || ||	TRUE	igd	6.45797e-06	0.0238281	exposure	TRUE	reported	2	TRUE	20.3474	58.1818
rs3825079	T	C	T	C	-0.107484	-0.00440069	NA	NA	FALSE	FALSE	FALSE	ebi-a-GCST90017092	12	58203354	0.011221	14306	0.699059	Gut microbiota abundance (order Bacteroidales id.913) || id:ebi-a-GCST90017092	Gut microbiota abundance (order Bacteroidales id.913)	Gut microbiota abundance (order Bacteroidales id.913) || ||	TRUE	igd	6.45797e-06	0.0238281	exposure	TRUE	reported	2	TRUE	20.3474	58.1818
rs3825079	T	C	T	C	-0.107484	-0.00360964	NA	NA	FALSE	FALSE	FALSE	ebi-a-GCST90017111	12	58203354	0.0112208	14306	0.753114	Gut microbiota abundance (phylum Bacteroidetes id.905) || id:ebi-a-GCST90017111	Gut microbiota abundance (phylum Bacteroidetes id.905)	Gut microbiota abundance (phylum Bacteroidetes id.905) || ||	TRUE	igd	6.45797e-06	0.0238281	exposure	TRUE	reported	2	TRUE	20.3474	58.1818
rs838878	A	G	A	G	0.103509	-0.013528	NA	NA	FALSE	FALSE	FALSE	ebi-a-GCST90016911	12	125260645	0.0113636	14306	0.221628	Gut microbiota abundance (class Bacteroidia id.912) || id:ebi-a-GCST90016911	Gut microbiota abundance (class Bacteroidia id.912)	Gut microbiota abundance (class Bacteroidia id.912) || ||	TRUE	igd	5.72841e-06	0.0228186	exposure	TRUE	reported	2	TRUE	20.5769	58.1818
rs838878	A	G	A	G	0.103509	-0.0158125	NA	NA	FALSE	FALSE	FALSE	ebi-a-GCST90017028	12	125260645	0.0133843	14306	0.223309	Gut microbiota abundance (genus Lachnospiraceae UCG010 id.11330) || id:ebi-a-GCST90017028	Gut microbiota abundance (genus Lachnospiraceae UCG010 id.11330)	Gut microbiota abundance (genus Lachnospiraceae UCG010 id.11330) || ||	TRUE	igd	5.72841e-06	0.0228186	exposure	TRUE	reported	2	TRUE	20.5769	58.1818
rs838878	A	G	A	G	0.103509	-0.013528	NA	NA	FALSE	FALSE	FALSE	ebi-a-GCST90017092	12	125260645	0.0113636	14306	0.221628	Gut microbiota abundance (order Bacteroidales id.913) || id:ebi-a-GCST90017092	Gut microbiota abundance (order Bacteroidales id.913)	Gut microbiota abundance (order Bacteroidales id.913) || ||	TRUE	igd	5.72841e-06	0.0228186	exposure	TRUE	reported	2	TRUE	20.5769	58.1818
rs838878	A	G	A	G	0.103509	-0.0131512	NA	NA	FALSE	FALSE	FALSE	ebi-a-GCST90017111	12	125260645	0.0113633	14306	0.234399	Gut microbiota abundance (phylum Bacteroidetes id.905) || id:ebi-a-GCST90017111	Gut microbiota abundance (phylum Bacteroidetes id.905)	Gut microbiota abundance (phylum Bacteroidetes id.905) || ||	TRUE	igd	5.72841e-06	0.0228186	exposure	TRUE	reported	2	TRUE	20.5769	58.1818
rs59967381	A	G	A	G	-0.151846	-0.0113334	NA	NA	FALSE	FALSE	FALSE	ebi-a-GCST90016911	9	34758391	0.015536	14306	0.446232	Gut microbiota abundance (class Bacteroidia id.912) || id:ebi-a-GCST90016911	Gut microbiota abundance (class Bacteroidia id.912)	Gut microbiota abundance (class Bacteroidia id.912) || ||	TRUE	igd	5.64981e-06	0.033453	exposure	TRUE	reported	2	TRUE	20.6033	58.1818
rs59967381	A	G	A	G	-0.151846	0.01373	NA	NA	FALSE	FALSE	FALSE	ebi-a-GCST90017028	9	34758391	0.01833	14306	0.434153	Gut microbiota abundance (genus Lachnospiraceae UCG010 id.11330) || id:ebi-a-GCST90017028	Gut microbiota abundance (genus Lachnospiraceae UCG010 id.11330)	Gut microbiota abundance (genus Lachnospiraceae UCG010 id.11330) || ||	TRUE	igd	5.64981e-06	0.033453	exposure	TRUE	reported	2	TRUE	20.6033	58.1818
rs59967381	A	G	A	G	-0.151846	-0.0113334	NA	NA	FALSE	FALSE	FALSE	ebi-a-GCST90017092	9	34758391	0.015536	14306	0.446232	Gut microbiota abundance (order Bacteroidales id.913) || id:ebi-a-GCST90017092	Gut microbiota abundance (order Bacteroidales id.913)	Gut microbiota abundance (order Bacteroidales id.913) || ||	TRUE	igd	5.64981e-06	0.033453	exposure	TRUE	reported	2	TRUE	20.6033	58.1818
rs59967381	A	G	A	G	-0.151846	-0.0117912	NA	NA	FALSE	FALSE	FALSE	ebi-a-GCST90017111	9	34758391	0.0155357	14306	0.428036	Gut microbiota abundance (phylum Bacteroidetes id.905) || id:ebi-a-GCST90017111	Gut microbiota abundance (phylum Bacteroidetes id.905)	Gut microbiota abundance (phylum Bacteroidetes id.905) || ||	TRUE	igd	5.64981e-06	0.033453	exposure	TRUE	reported	2	TRUE	20.6033	58.1818
rs61805076	C	T	C	T	-0.106793	1.39014e-05	NA	NA	FALSE	FALSE	FALSE	ebi-a-GCST90016911	1	182154990	0.0111976	14306	0.990884	Gut microbiota abundance (class Bacteroidia id.912) || id:ebi-a-GCST90016911	Gut microbiota abundance (class Bacteroidia id.912)	Gut microbiota abundance (class Bacteroidia id.912) || ||	TRUE	igd	5.35591e-06	0.0234692	exposure	TRUE	reported	2	TRUE	20.7056	58.1818
rs61805076	C	T	C	T	-0.106793	0.0215085	NA	NA	FALSE	FALSE	FALSE	ebi-a-GCST90017028	1	182154990	0.0131646	14306	0.0971225	Gut microbiota abundance (genus Lachnospiraceae UCG010 id.11330) || id:ebi-a-GCST90017028	Gut microbiota abundance (genus Lachnospiraceae UCG010 id.11330)	Gut microbiota abundance (genus Lachnospiraceae UCG010 id.11330) || ||	TRUE	igd	5.35591e-06	0.0234692	exposure	TRUE	reported	2	TRUE	20.7056	58.1818
rs61805076	C	T	C	T	-0.106793	1.39014e-05	NA	NA	FALSE	FALSE	FALSE	ebi-a-GCST90017092	1	182154990	0.0111976	14306	0.990884	Gut microbiota abundance (order Bacteroidales id.913) || id:ebi-a-GCST90017092	Gut microbiota abundance (order Bacteroidales id.913)	Gut microbiota abundance (order Bacteroidales id.913) || ||	TRUE	igd	5.35591e-06	0.0234692	exposure	TRUE	reported	2	TRUE	20.7056	58.1818
rs61805076	C	T	C	T	-0.106793	-7.72983e-05	NA	NA	FALSE	FALSE	FALSE	ebi-a-GCST90017111	1	182154990	0.0111974	14306	0.984311	Gut microbiota abundance (phylum Bacteroidetes id.905) || id:ebi-a-GCST90017111	Gut microbiota abundance (phylum Bacteroidetes id.905)	Gut microbiota abundance (phylum Bacteroidetes id.905) || ||	TRUE	igd	5.35591e-06	0.0234692	exposure	TRUE	reported	2	TRUE	20.7056	58.1818
rs2834115	G	A	G	A	0.120715	-0.0019338	NA	NA	FALSE	FALSE	FALSE	ebi-a-GCST90016911	21	34532556	0.0134249	14306	0.93887	Gut microbiota abundance (class Bacteroidia id.912) || id:ebi-a-GCST90016911	Gut microbiota abundance (class Bacteroidia id.912)	Gut microbiota abundance (class Bacteroidia id.912) || ||	TRUE	igd	5.24197e-06	0.0265024	exposure	TRUE	reported	2	TRUE	20.7468	58.1818
rs2834115	G	A	G	A	0.120715	-0.0226615	NA	NA	FALSE	FALSE	FALSE	ebi-a-GCST90017028	21	34532556	0.0158229	14306	0.145434	Gut microbiota abundance (genus Lachnospiraceae UCG010 id.11330) || id:ebi-a-GCST90017028	Gut microbiota abundance (genus Lachnospiraceae UCG010 id.11330)	Gut microbiota abundance (genus Lachnospiraceae UCG010 id.11330) || ||	TRUE	igd	5.24197e-06	0.0265024	exposure	TRUE	reported	2	TRUE	20.7468	58.1818
rs2834115	G	A	G	A	0.120715	-0.0019338	NA	NA	FALSE	FALSE	FALSE	ebi-a-GCST90017092	21	34532556	0.0134249	14306	0.93887	Gut microbiota abundance (order Bacteroidales id.913) || id:ebi-a-GCST90017092	Gut microbiota abundance (order Bacteroidales id.913)	Gut microbiota abundance (order Bacteroidales id.913) || ||	TRUE	igd	5.24197e-06	0.0265024	exposure	TRUE	reported	2	TRUE	20.7468	58.1818
rs2834115	G	A	G	A	0.120715	-0.000631007	NA	NA	FALSE	FALSE	FALSE	ebi-a-GCST90017111	21	34532556	0.0134248	14306	0.986215	Gut microbiota abundance (phylum Bacteroidetes id.905) || id:ebi-a-GCST90017111	Gut microbiota abundance (phylum Bacteroidetes id.905)	Gut microbiota abundance (phylum Bacteroidetes id.905) || ||	TRUE	igd	5.24197e-06	0.0265024	exposure	TRUE	reported	2	TRUE	20.7468	58.1818
rs62070730	C	T	C	T	-0.0977814	0.012124	NA	NA	FALSE	FALSE	FALSE	ebi-a-GCST90016911	17	34873697	0.0104721	14306	0.248709	Gut microbiota abundance (class Bacteroidia id.912) || id:ebi-a-GCST90016911	Gut microbiota abundance (class Bacteroidia id.912)	Gut microbiota abundance (class Bacteroidia id.912) || ||	TRUE	igd	4.99189e-06	0.0214192	exposure	TRUE	reported	2	TRUE	20.8404	58.1818
rs62070730	C	T	C	T	-0.0977814	0.0037596	NA	NA	FALSE	FALSE	FALSE	ebi-a-GCST90017028	17	34873697	0.0123234	14306	0.761604	Gut microbiota abundance (genus Lachnospiraceae UCG010 id.11330) || id:ebi-a-GCST90017028	Gut microbiota abundance (genus Lachnospiraceae UCG010 id.11330)	Gut microbiota abundance (genus Lachnospiraceae UCG010 id.11330) || ||	TRUE	igd	4.99189e-06	0.0214192	exposure	TRUE	reported	2	TRUE	20.8404	58.1818
rs62070730	C	T	C	T	-0.0977814	0.012124	NA	NA	FALSE	FALSE	FALSE	ebi-a-GCST90017092	17	34873697	0.0104721	14306	0.248709	Gut microbiota abundance (order Bacteroidales id.913) || id:ebi-a-GCST90017092	Gut microbiota abundance (order Bacteroidales id.913)	Gut microbiota abundance (order Bacteroidales id.913) || ||	TRUE	igd	4.99189e-06	0.0214192	exposure	TRUE	reported	2	TRUE	20.8404	58.1818
rs62070730	C	T	C	T	-0.0977814	0.0118674	NA	NA	FALSE	FALSE	FALSE	ebi-a-GCST90017111	17	34873697	0.0104718	14306	0.258862	Gut microbiota abundance (phylum Bacteroidetes id.905) || id:ebi-a-GCST90017111	Gut microbiota abundance (phylum Bacteroidetes id.905)	Gut microbiota abundance (phylum Bacteroidetes id.905) || ||	TRUE	igd	4.99189e-06	0.0214192	exposure	TRUE	reported	2	TRUE	20.8404	58.1818
rs9810515	C	T	C	T	0.110437	0.0200162	NA	NA	FALSE	FALSE	FALSE	ebi-a-GCST90016911	3	149184414	0.0113123	14306	0.0829411	Gut microbiota abundance (class Bacteroidia id.912) || id:ebi-a-GCST90016911	Gut microbiota abundance (class Bacteroidia id.912)	Gut microbiota abundance (class Bacteroidia id.912) || ||	TRUE	igd	4.64747e-06	0.0241123	exposure	TRUE	reported	2	TRUE	20.9773	58.1818
rs9810515	C	T	C	T	0.110437	-0.0246323	NA	NA	FALSE	FALSE	FALSE	ebi-a-GCST90017028	3	149184414	0.013345	14306	0.0704304	Gut microbiota abundance (genus Lachnospiraceae UCG010 id.11330) || id:ebi-a-GCST90017028	Gut microbiota abundance (genus Lachnospiraceae UCG010 id.11330)	Gut microbiota abundance (genus Lachnospiraceae UCG010 id.11330) || ||	TRUE	igd	4.64747e-06	0.0241123	exposure	TRUE	reported	2	TRUE	20.9773	58.1818
rs9810515	C	T	C	T	0.110437	0.0200162	NA	NA	FALSE	FALSE	FALSE	ebi-a-GCST90017092	3	149184414	0.0113123	14306	0.0829411	Gut microbiota abundance (order Bacteroidales id.913) || id:ebi-a-GCST90017092	Gut microbiota abundance (order Bacteroidales id.913)	Gut microbiota abundance (order Bacteroidales id.913) || ||	TRUE	igd	4.64747e-06	0.0241123	exposure	TRUE	reported	2	TRUE	20.9773	58.1818
rs9810515	C	T	C	T	0.110437	0.0195971	NA	NA	FALSE	FALSE	FALSE	ebi-a-GCST90017111	3	149184414	0.0113121	14306	0.0900368	Gut microbiota abundance (phylum Bacteroidetes id.905) || id:ebi-a-GCST90017111	Gut microbiota abundance (phylum Bacteroidetes id.905)	Gut microbiota abundance (phylum Bacteroidetes id.905) || ||	TRUE	igd	4.64747e-06	0.0241123	exposure	TRUE	reported	2	TRUE	20.9773	58.1818
rs13238568	G	A	G	A	-0.0998854	0.0124058	NA	NA	FALSE	FALSE	FALSE	ebi-a-GCST90016911	7	74076493	0.010899	14306	0.252323	Gut microbiota abundance (class Bacteroidia id.912) || id:ebi-a-GCST90016911	Gut microbiota abundance (class Bacteroidia id.912)	Gut microbiota abundance (class Bacteroidia id.912) || ||	TRUE	igd	4.51211e-06	0.0217792	exposure	TRUE	reported	2	TRUE	21.034	58.1818
rs13238568	G	A	G	A	-0.0998854	0.0190217	NA	NA	FALSE	FALSE	FALSE	ebi-a-GCST90017028	7	74076493	0.0128615	14306	0.128859	Gut microbiota abundance (genus Lachnospiraceae UCG010 id.11330) || id:ebi-a-GCST90017028	Gut microbiota abundance (genus Lachnospiraceae UCG010 id.11330)	Gut microbiota abundance (genus Lachnospiraceae UCG010 id.11330) || ||	TRUE	igd	4.51211e-06	0.0217792	exposure	TRUE	reported	2	TRUE	21.034	58.1818
rs13238568	G	A	G	A	-0.0998854	0.0124058	NA	NA	FALSE	FALSE	FALSE	ebi-a-GCST90017092	7	74076493	0.010899	14306	0.252323	Gut microbiota abundance (order Bacteroidales id.913) || id:ebi-a-GCST90017092	Gut microbiota abundance (order Bacteroidales id.913)	Gut microbiota abundance (order Bacteroidales id.913) || ||	TRUE	igd	4.51211e-06	0.0217792	exposure	TRUE	reported	2	TRUE	21.034	58.1818
rs13238568	G	A	G	A	-0.0998854	0.0136846	NA	NA	FALSE	FALSE	FALSE	ebi-a-GCST90017111	7	74076493	0.0108988	14306	0.207424	Gut microbiota abundance (phylum Bacteroidetes id.905) || id:ebi-a-GCST90017111	Gut microbiota abundance (phylum Bacteroidetes id.905)	Gut microbiota abundance (phylum Bacteroidetes id.905) || ||	TRUE	igd	4.51211e-06	0.0217792	exposure	TRUE	reported	2	TRUE	21.034	58.1818
rs2858829	G	A	G	A	-0.101573	-0.00939521	NA	NA	FALSE	FALSE	FALSE	ebi-a-GCST90016911	6	116768917	0.0106965	14306	0.381617	Gut microbiota abundance (class Bacteroidia id.912) || id:ebi-a-GCST90016911	Gut microbiota abundance (class Bacteroidia id.912)	Gut microbiota abundance (class Bacteroidia id.912) || ||	TRUE	igd	4.49826e-06	0.022144	exposure	TRUE	reported	2	TRUE	21.0399	58.1818
rs2858829	G	A	G	A	-0.101573	-0.00980599	NA	NA	FALSE	FALSE	FALSE	ebi-a-GCST90017028	6	116768917	0.0125697	14306	0.419673	Gut microbiota abundance (genus Lachnospiraceae UCG010 id.11330) || id:ebi-a-GCST90017028	Gut microbiota abundance (genus Lachnospiraceae UCG010 id.11330)	Gut microbiota abundance (genus Lachnospiraceae UCG010 id.11330) || ||	TRUE	igd	4.49826e-06	0.022144	exposure	TRUE	reported	2	TRUE	21.0399	58.1818
rs2858829	G	A	G	A	-0.101573	-0.00939521	NA	NA	FALSE	FALSE	FALSE	ebi-a-GCST90017092	6	116768917	0.0106965	14306	0.381617	Gut microbiota abundance (order Bacteroidales id.913) || id:ebi-a-GCST90017092	Gut microbiota abundance (order Bacteroidales id.913)	Gut microbiota abundance (order Bacteroidales id.913) || ||	TRUE	igd	4.49826e-06	0.022144	exposure	TRUE	reported	2	TRUE	21.0399	58.1818
rs2858829	G	A	G	A	-0.101573	-0.00965415	NA	NA	FALSE	FALSE	FALSE	ebi-a-GCST90017111	6	116768917	0.0106963	14306	0.368623	Gut microbiota abundance (phylum Bacteroidetes id.905) || id:ebi-a-GCST90017111	Gut microbiota abundance (phylum Bacteroidetes id.905)	Gut microbiota abundance (phylum Bacteroidetes id.905) || ||	TRUE	igd	4.49826e-06	0.022144	exposure	TRUE	reported	2	TRUE	21.0399	58.1818
rs4973334	T	C	T	C	-0.0998213	-0.00050063	NA	NA	FALSE	FALSE	FALSE	ebi-a-GCST90016911	2	228654079	0.0107206	14306	0.957382	Gut microbiota abundance (class Bacteroidia id.912) || id:ebi-a-GCST90016911	Gut microbiota abundance (class Bacteroidia id.912)	Gut microbiota abundance (class Bacteroidia id.912) || ||	TRUE	igd	4.22367e-06	0.0217	exposure	TRUE	reported	2	TRUE	21.1606	58.1818
rs4973334	T	C	T	C	-0.0998213	-0.00404208	NA	NA	FALSE	FALSE	FALSE	ebi-a-GCST90017028	2	228654079	0.0126418	14306	0.76957	Gut microbiota abundance (genus Lachnospiraceae UCG010 id.11330) || id:ebi-a-GCST90017028	Gut microbiota abundance (genus Lachnospiraceae UCG010 id.11330)	Gut microbiota abundance (genus Lachnospiraceae UCG010 id.11330) || ||	TRUE	igd	4.22367e-06	0.0217	exposure	TRUE	reported	2	TRUE	21.1606	58.1818
rs4973334	T	C	T	C	-0.0998213	-0.00050063	NA	NA	FALSE	FALSE	FALSE	ebi-a-GCST90017092	2	228654079	0.0107206	14306	0.957382	Gut microbiota abundance (order Bacteroidales id.913) || id:ebi-a-GCST90017092	Gut microbiota abundance (order Bacteroidales id.913)	Gut microbiota abundance (order Bacteroidales id.913) || ||	TRUE	igd	4.22367e-06	0.0217	exposure	TRUE	reported	2	TRUE	21.1606	58.1818
rs4973334	T	C	T	C	-0.0998213	9.44346e-05	NA	NA	FALSE	FALSE	FALSE	ebi-a-GCST90017111	2	228654079	0.0107201	14306	0.998731	Gut microbiota abundance (phylum Bacteroidetes id.905) || id:ebi-a-GCST90017111	Gut microbiota abundance (phylum Bacteroidetes id.905)	Gut microbiota abundance (phylum Bacteroidetes id.905) || ||	TRUE	igd	4.22367e-06	0.0217	exposure	TRUE	reported	2	TRUE	21.1606	58.1818
rs72808078	G	T	G	T	0.111093	-0.00175381	NA	NA	FALSE	FALSE	FALSE	ebi-a-GCST90016911	10	30814860	0.0118661	14306	0.956341	Gut microbiota abundance (class Bacteroidia id.912) || id:ebi-a-GCST90016911	Gut microbiota abundance (class Bacteroidia id.912)	Gut microbiota abundance (class Bacteroidia id.912) || ||	TRUE	igd	3.57614e-06	0.0239703	exposure	TRUE	reported	2	TRUE	21.4796	58.1818
rs72808078	G	T	G	T	0.111093	0.00866186	NA	NA	FALSE	FALSE	FALSE	ebi-a-GCST90017028	10	30814860	0.0139993	14306	0.505268	Gut microbiota abundance (genus Lachnospiraceae UCG010 id.11330) || id:ebi-a-GCST90017028	Gut microbiota abundance (genus Lachnospiraceae UCG010 id.11330)	Gut microbiota abundance (genus Lachnospiraceae UCG010 id.11330) || ||	TRUE	igd	3.57614e-06	0.0239703	exposure	TRUE	reported	2	TRUE	21.4796	58.1818
rs72808078	G	T	G	T	0.111093	-0.00175381	NA	NA	FALSE	FALSE	FALSE	ebi-a-GCST90017092	10	30814860	0.0118661	14306	0.956341	Gut microbiota abundance (order Bacteroidales id.913) || id:ebi-a-GCST90017092	Gut microbiota abundance (order Bacteroidales id.913)	Gut microbiota abundance (order Bacteroidales id.913) || ||	TRUE	igd	3.57614e-06	0.0239703	exposure	TRUE	reported	2	TRUE	21.4796	58.1818
rs72808078	G	T	G	T	0.111093	-0.000129062	NA	NA	FALSE	FALSE	FALSE	ebi-a-GCST90017111	10	30814860	0.0118657	14306	0.938899	Gut microbiota abundance (phylum Bacteroidetes id.905) || id:ebi-a-GCST90017111	Gut microbiota abundance (phylum Bacteroidetes id.905)	Gut microbiota abundance (phylum Bacteroidetes id.905) || ||	TRUE	igd	3.57614e-06	0.0239703	exposure	TRUE	reported	2	TRUE	21.4796	58.1818
rs12712133	A	G	A	G	0.100766	0.0121186	NA	NA	FALSE	FALSE	FALSE	ebi-a-GCST90016911	2	102866273	0.010558	14306	0.252153	Gut microbiota abundance (class Bacteroidia id.912) || id:ebi-a-GCST90016911	Gut microbiota abundance (class Bacteroidia id.912)	Gut microbiota abundance (class Bacteroidia id.912) || ||	TRUE	igd	3.26023e-06	0.0216529	exposure	TRUE	reported	2	TRUE	21.657	58.1818
rs12712133	A	G	A	G	0.100766	-0.0149666	NA	NA	FALSE	FALSE	FALSE	ebi-a-GCST90017028	2	102866273	0.0124264	14306	0.234548	Gut microbiota abundance (genus Lachnospiraceae UCG010 id.11330) || id:ebi-a-GCST90017028	Gut microbiota abundance (genus Lachnospiraceae UCG010 id.11330)	Gut microbiota abundance (genus Lachnospiraceae UCG010 id.11330) || ||	TRUE	igd	3.26023e-06	0.0216529	exposure	TRUE	reported	2	TRUE	21.657	58.1818
rs12712133	A	G	A	G	0.100766	0.0121186	NA	NA	FALSE	FALSE	FALSE	ebi-a-GCST90017092	2	102866273	0.010558	14306	0.252153	Gut microbiota abundance (order Bacteroidales id.913) || id:ebi-a-GCST90017092	Gut microbiota abundance (order Bacteroidales id.913)	Gut microbiota abundance (order Bacteroidales id.913) || ||	TRUE	igd	3.26023e-06	0.0216529	exposure	TRUE	reported	2	TRUE	21.657	58.1818
rs12712133	A	G	A	G	0.100766	0.0118531	NA	NA	FALSE	FALSE	FALSE	ebi-a-GCST90017111	2	102866273	0.0105577	14306	0.262814	Gut microbiota abundance (phylum Bacteroidetes id.905) || id:ebi-a-GCST90017111	Gut microbiota abundance (phylum Bacteroidetes id.905)	Gut microbiota abundance (phylum Bacteroidetes id.905) || ||	TRUE	igd	3.26023e-06	0.0216529	exposure	TRUE	reported	2	TRUE	21.657	58.1818
rs4758501	G	T	G	T	0.116854	-0.0110295	NA	NA	FALSE	FALSE	FALSE	ebi-a-GCST90016911	11	2990693	0.0127579	14306	0.419134	Gut microbiota abundance (class Bacteroidia id.912) || id:ebi-a-GCST90016911	Gut microbiota abundance (class Bacteroidia id.912)	Gut microbiota abundance (class Bacteroidia id.912) || ||	TRUE	igd	3.01925e-06	0.0250249	exposure	TRUE	reported	2	TRUE	21.8043	58.1818
rs4758501	G	T	G	T	0.116854	-0.00228057	NA	NA	FALSE	FALSE	FALSE	ebi-a-GCST90017028	11	2990693	0.0149471	14306	0.875564	Gut microbiota abundance (genus Lachnospiraceae UCG010 id.11330) || id:ebi-a-GCST90017028	Gut microbiota abundance (genus Lachnospiraceae UCG010 id.11330)	Gut microbiota abundance (genus Lachnospiraceae UCG010 id.11330) || ||	TRUE	igd	3.01925e-06	0.0250249	exposure	TRUE	reported	2	TRUE	21.8043	58.1818
rs4758501	G	T	G	T	0.116854	-0.0110295	NA	NA	FALSE	FALSE	FALSE	ebi-a-GCST90017092	11	2990693	0.0127579	14306	0.419134	Gut microbiota abundance (order Bacteroidales id.913) || id:ebi-a-GCST90017092	Gut microbiota abundance (order Bacteroidales id.913)	Gut microbiota abundance (order Bacteroidales id.913) || ||	TRUE	igd	3.01925e-06	0.0250249	exposure	TRUE	reported	2	TRUE	21.8043	58.1818
rs4758501	G	T	G	T	0.116854	-0.00963145	NA	NA	FALSE	FALSE	FALSE	ebi-a-GCST90017111	11	2990693	0.0127579	14306	0.484305	Gut microbiota abundance (phylum Bacteroidetes id.905) || id:ebi-a-GCST90017111	Gut microbiota abundance (phylum Bacteroidetes id.905)	Gut microbiota abundance (phylum Bacteroidetes id.905) || ||	TRUE	igd	3.01925e-06	0.0250249	exposure	TRUE	reported	2	TRUE	21.8043	58.1818
rs11922347	A	G	A	G	-0.183591	-0.0252952	NA	NA	FALSE	FALSE	FALSE	ebi-a-GCST90016911	3	121796089	0.0187081	14306	0.209096	Gut microbiota abundance (class Bacteroidia id.912) || id:ebi-a-GCST90016911	Gut microbiota abundance (class Bacteroidia id.912)	Gut microbiota abundance (class Bacteroidia id.912) || ||	TRUE	igd	2.88235e-06	0.039237	exposure	TRUE	reported	2	TRUE	21.8933	58.1818
rs11922347	A	G	A	G	-0.183591	0.0120118	NA	NA	FALSE	FALSE	FALSE	ebi-a-GCST90017028	3	121796089	0.0219884	14306	0.516123	Gut microbiota abundance (genus Lachnospiraceae UCG010 id.11330) || id:ebi-a-GCST90017028	Gut microbiota abundance (genus Lachnospiraceae UCG010 id.11330)	Gut microbiota abundance (genus Lachnospiraceae UCG010 id.11330) || ||	TRUE	igd	2.88235e-06	0.039237	exposure	TRUE	reported	2	TRUE	21.8933	58.1818
rs11922347	A	G	A	G	-0.183591	-0.0252952	NA	NA	FALSE	FALSE	FALSE	ebi-a-GCST90017092	3	121796089	0.0187081	14306	0.209096	Gut microbiota abundance (order Bacteroidales id.913) || id:ebi-a-GCST90017092	Gut microbiota abundance (order Bacteroidales id.913)	Gut microbiota abundance (order Bacteroidales id.913) || ||	TRUE	igd	2.88235e-06	0.039237	exposure	TRUE	reported	2	TRUE	21.8933	58.1818
rs11922347	A	G	A	G	-0.183591	-0.0236064	NA	NA	FALSE	FALSE	FALSE	ebi-a-GCST90017111	3	121796089	0.0187074	14306	0.244009	Gut microbiota abundance (phylum Bacteroidetes id.905) || id:ebi-a-GCST90017111	Gut microbiota abundance (phylum Bacteroidetes id.905)	Gut microbiota abundance (phylum Bacteroidetes id.905) || ||	TRUE	igd	2.88235e-06	0.039237	exposure	TRUE	reported	2	TRUE	21.8933	58.1818
rs6478109	A	G	A	G	-0.10768	-0.00048099	NA	NA	FALSE	FALSE	FALSE	ebi-a-GCST90016911	9	117568766	0.0113359	14306	0.953044	Gut microbiota abundance (class Bacteroidia id.912) || id:ebi-a-GCST90016911	Gut microbiota abundance (class Bacteroidia id.912)	Gut microbiota abundance (class Bacteroidia id.912) || ||	TRUE	igd	2.79158e-06	0.0229811	exposure	TRUE	reported	2	TRUE	21.9547	58.1818
rs6478109	A	G	A	G	-0.10768	0.0278869	NA	NA	FALSE	FALSE	FALSE	ebi-a-GCST90017028	9	117568766	0.0133114	14306	0.0409157	Gut microbiota abundance (genus Lachnospiraceae UCG010 id.11330) || id:ebi-a-GCST90017028	Gut microbiota abundance (genus Lachnospiraceae UCG010 id.11330)	Gut microbiota abundance (genus Lachnospiraceae UCG010 id.11330) || ||	TRUE	igd	2.79158e-06	0.0229811	exposure	TRUE	reported	2	TRUE	21.9547	58.1818
rs6478109	A	G	A	G	-0.10768	-0.00048099	NA	NA	FALSE	FALSE	FALSE	ebi-a-GCST90017092	9	117568766	0.0113359	14306	0.953044	Gut microbiota abundance (order Bacteroidales id.913) || id:ebi-a-GCST90017092	Gut microbiota abundance (order Bacteroidales id.913)	Gut microbiota abundance (order Bacteroidales id.913) || ||	TRUE	igd	2.79158e-06	0.0229811	exposure	TRUE	reported	2	TRUE	21.9547	58.1818
rs6478109	A	G	A	G	-0.10768	-0.00121459	NA	NA	FALSE	FALSE	FALSE	ebi-a-GCST90017111	9	117568766	0.0113356	14306	0.903611	Gut microbiota abundance (phylum Bacteroidetes id.905) || id:ebi-a-GCST90017111	Gut microbiota abundance (phylum Bacteroidetes id.905)	Gut microbiota abundance (phylum Bacteroidetes id.905) || ||	TRUE	igd	2.79158e-06	0.0229811	exposure	TRUE	reported	2	TRUE	21.9547	58.1818
rs434816	G	A	G	A	-0.108742	0.00709701	NA	NA	FALSE	FALSE	FALSE	ebi-a-GCST90016911	5	102599328	0.0113594	14306	0.517216	Gut microbiota abundance (class Bacteroidia id.912) || id:ebi-a-GCST90016911	Gut microbiota abundance (class Bacteroidia id.912)	Gut microbiota abundance (class Bacteroidia id.912) || ||	TRUE	igd	2.49278e-06	0.0230938	exposure	TRUE	reported	2	TRUE	22.172	58.1818
rs434816	G	A	G	A	-0.108742	0.0204237	NA	NA	FALSE	FALSE	FALSE	ebi-a-GCST90017028	5	102599328	0.0133235	14306	0.13803	Gut microbiota abundance (genus Lachnospiraceae UCG010 id.11330) || id:ebi-a-GCST90017028	Gut microbiota abundance (genus Lachnospiraceae UCG010 id.11330)	Gut microbiota abundance (genus Lachnospiraceae UCG010 id.11330) || ||	TRUE	igd	2.49278e-06	0.0230938	exposure	TRUE	reported	2	TRUE	22.172	58.1818
rs434816	G	A	G	A	-0.108742	0.00709701	NA	NA	FALSE	FALSE	FALSE	ebi-a-GCST90017092	5	102599328	0.0113594	14306	0.517216	Gut microbiota abundance (order Bacteroidales id.913) || id:ebi-a-GCST90017092	Gut microbiota abundance (order Bacteroidales id.913)	Gut microbiota abundance (order Bacteroidales id.913) || ||	TRUE	igd	2.49278e-06	0.0230938	exposure	TRUE	reported	2	TRUE	22.172	58.1818
rs434816	G	A	G	A	-0.108742	0.00643237	NA	NA	FALSE	FALSE	FALSE	ebi-a-GCST90017111	5	102599328	0.0113591	14306	0.555004	Gut microbiota abundance (phylum Bacteroidetes id.905) || id:ebi-a-GCST90017111	Gut microbiota abundance (phylum Bacteroidetes id.905)	Gut microbiota abundance (phylum Bacteroidetes id.905) || ||	TRUE	igd	2.49278e-06	0.0230938	exposure	TRUE	reported	2	TRUE	22.172	58.1818
rs3093024	A	G	A	G	0.10211	0.0152233	NA	NA	FALSE	FALSE	FALSE	ebi-a-GCST90016911	6	167532793	0.0105449	14306	0.150825	Gut microbiota abundance (class Bacteroidia id.912) || id:ebi-a-GCST90016911	Gut microbiota abundance (class Bacteroidia id.912)	Gut microbiota abundance (class Bacteroidia id.912) || ||	TRUE	igd	2.36826e-06	0.0216373	exposure	TRUE	reported	2	TRUE	22.2704	58.1818
rs3093024	A	G	A	G	0.10211	0.0017501	NA	NA	FALSE	FALSE	FALSE	ebi-a-GCST90017028	6	167532793	0.0123956	14306	0.88063	Gut microbiota abundance (genus Lachnospiraceae UCG010 id.11330) || id:ebi-a-GCST90017028	Gut microbiota abundance (genus Lachnospiraceae UCG010 id.11330)	Gut microbiota abundance (genus Lachnospiraceae UCG010 id.11330) || ||	TRUE	igd	2.36826e-06	0.0216373	exposure	TRUE	reported	2	TRUE	22.2704	58.1818
rs3093024	A	G	A	G	0.10211	0.0152233	NA	NA	FALSE	FALSE	FALSE	ebi-a-GCST90017092	6	167532793	0.0105449	14306	0.150825	Gut microbiota abundance (order Bacteroidales id.913) || id:ebi-a-GCST90017092	Gut microbiota abundance (order Bacteroidales id.913)	Gut microbiota abundance (order Bacteroidales id.913) || ||	TRUE	igd	2.36826e-06	0.0216373	exposure	TRUE	reported	2	TRUE	22.2704	58.1818
rs3093024	A	G	A	G	0.10211	0.0154479	NA	NA	FALSE	FALSE	FALSE	ebi-a-GCST90017111	6	167532793	0.0105445	14306	0.144829	Gut microbiota abundance (phylum Bacteroidetes id.905) || id:ebi-a-GCST90017111	Gut microbiota abundance (phylum Bacteroidetes id.905)	Gut microbiota abundance (phylum Bacteroidetes id.905) || ||	TRUE	igd	2.36826e-06	0.0216373	exposure	TRUE	reported	2	TRUE	22.2704	58.1818
rs2732544	T	C	T	C	-0.104322	0.000460399	NA	NA	FALSE	FALSE	FALSE	ebi-a-GCST90016911	11	35092951	0.0106058	14306	0.964055	Gut microbiota abundance (class Bacteroidia id.912) || id:ebi-a-GCST90016911	Gut microbiota abundance (class Bacteroidia id.912)	Gut microbiota abundance (class Bacteroidia id.912) || ||	TRUE	igd	2.35412e-06	0.0221004	exposure	TRUE	reported	2	TRUE	22.2819	58.1818
rs2732544	T	C	T	C	-0.104322	0.00231992	NA	NA	FALSE	FALSE	FALSE	ebi-a-GCST90017028	11	35092951	0.0124781	14306	0.824296	Gut microbiota abundance (genus Lachnospiraceae UCG010 id.11330) || id:ebi-a-GCST90017028	Gut microbiota abundance (genus Lachnospiraceae UCG010 id.11330)	Gut microbiota abundance (genus Lachnospiraceae UCG010 id.11330) || ||	TRUE	igd	2.35412e-06	0.0221004	exposure	TRUE	reported	2	TRUE	22.2819	58.1818
rs2732544	T	C	T	C	-0.104322	0.000460399	NA	NA	FALSE	FALSE	FALSE	ebi-a-GCST90017092	11	35092951	0.0106058	14306	0.964055	Gut microbiota abundance (order Bacteroidales id.913) || id:ebi-a-GCST90017092	Gut microbiota abundance (order Bacteroidales id.913)	Gut microbiota abundance (order Bacteroidales id.913) || ||	TRUE	igd	2.35412e-06	0.0221004	exposure	TRUE	reported	2	TRUE	22.2819	58.1818
rs2732544	T	C	T	C	-0.104322	0.000189263	NA	NA	FALSE	FALSE	FALSE	ebi-a-GCST90017111	11	35092951	0.0106056	14306	0.984589	Gut microbiota abundance (phylum Bacteroidetes id.905) || id:ebi-a-GCST90017111	Gut microbiota abundance (phylum Bacteroidetes id.905)	Gut microbiota abundance (phylum Bacteroidetes id.905) || ||	TRUE	igd	2.35412e-06	0.0221004	exposure	TRUE	reported	2	TRUE	22.2819	58.1818
rs10935453	T	G	T	G	-0.110442	-0.0154191	NA	NA	FALSE	FALSE	FALSE	ebi-a-GCST90016911	3	141747640	0.0111461	14306	0.18554	Gut microbiota abundance (class Bacteroidia id.912) || id:ebi-a-GCST90016911	Gut microbiota abundance (class Bacteroidia id.912)	Gut microbiota abundance (class Bacteroidia id.912) || ||	TRUE	igd	2.15357e-06	0.0233076	exposure	TRUE	reported	2	TRUE	22.4529	58.1818
rs10935453	T	G	T	G	-0.110442	0.00840992	NA	NA	FALSE	FALSE	FALSE	ebi-a-GCST90017028	3	141747640	0.0130923	14306	0.504618	Gut microbiota abundance (genus Lachnospiraceae UCG010 id.11330) || id:ebi-a-GCST90017028	Gut microbiota abundance (genus Lachnospiraceae UCG010 id.11330)	Gut microbiota abundance (genus Lachnospiraceae UCG010 id.11330) || ||	TRUE	igd	2.15357e-06	0.0233076	exposure	TRUE	reported	2	TRUE	22.4529	58.1818
rs10935453	T	G	T	G	-0.110442	-0.0154191	NA	NA	FALSE	FALSE	FALSE	ebi-a-GCST90017092	3	141747640	0.0111461	14306	0.18554	Gut microbiota abundance (order Bacteroidales id.913) || id:ebi-a-GCST90017092	Gut microbiota abundance (order Bacteroidales id.913)	Gut microbiota abundance (order Bacteroidales id.913) || ||	TRUE	igd	2.15357e-06	0.0233076	exposure	TRUE	reported	2	TRUE	22.4529	58.1818
rs10935453	T	G	T	G	-0.110442	-0.0161983	NA	NA	FALSE	FALSE	FALSE	ebi-a-GCST90017111	3	141747640	0.0111455	14306	0.163903	Gut microbiota abundance (phylum Bacteroidetes id.905) || id:ebi-a-GCST90017111	Gut microbiota abundance (phylum Bacteroidetes id.905)	Gut microbiota abundance (phylum Bacteroidetes id.905) || ||	TRUE	igd	2.15357e-06	0.0233076	exposure	TRUE	reported	2	TRUE	22.4529	58.1818
rs116906668	T	C	T	C	0.209888	-0.0088537	NA	NA	FALSE	FALSE	FALSE	ebi-a-GCST90016911	17	45371946	0.023026	14306	0.78597	Gut microbiota abundance (class Bacteroidia id.912) || id:ebi-a-GCST90016911	Gut microbiota abundance (class Bacteroidia id.912)	Gut microbiota abundance (class Bacteroidia id.912) || ||	TRUE	igd	2.06081e-06	0.0442114	exposure	TRUE	reported	2	TRUE	22.5375	58.1818
rs116906668	T	C	T	C	0.209888	0.0221884	NA	NA	FALSE	FALSE	FALSE	ebi-a-GCST90017028	17	45371946	0.0267876	14306	0.316609	Gut microbiota abundance (genus Lachnospiraceae UCG010 id.11330) || id:ebi-a-GCST90017028	Gut microbiota abundance (genus Lachnospiraceae UCG010 id.11330)	Gut microbiota abundance (genus Lachnospiraceae UCG010 id.11330) || ||	TRUE	igd	2.06081e-06	0.0442114	exposure	TRUE	reported	2	TRUE	22.5375	58.1818
rs116906668	T	C	T	C	0.209888	-0.0088537	NA	NA	FALSE	FALSE	FALSE	ebi-a-GCST90017092	17	45371946	0.023026	14306	0.78597	Gut microbiota abundance (order Bacteroidales id.913) || id:ebi-a-GCST90017092	Gut microbiota abundance (order Bacteroidales id.913)	Gut microbiota abundance (order Bacteroidales id.913) || ||	TRUE	igd	2.06081e-06	0.0442114	exposure	TRUE	reported	2	TRUE	22.5375	58.1818
rs116906668	T	C	T	C	0.209888	-0.00696636	NA	NA	FALSE	FALSE	FALSE	ebi-a-GCST90017111	17	45371946	0.023025	14306	0.848116	Gut microbiota abundance (phylum Bacteroidetes id.905) || id:ebi-a-GCST90017111	Gut microbiota abundance (phylum Bacteroidetes id.905)	Gut microbiota abundance (phylum Bacteroidetes id.905) || ||	TRUE	igd	2.06081e-06	0.0442114	exposure	TRUE	reported	2	TRUE	22.5375	58.1818
rs7555082	A	G	A	G	-0.175849	-0.0223957	NA	NA	FALSE	FALSE	FALSE	ebi-a-GCST90016911	1	198598663	0.0183431	14306	0.215707	Gut microbiota abundance (class Bacteroidia id.912) || id:ebi-a-GCST90016911	Gut microbiota abundance (class Bacteroidia id.912)	Gut microbiota abundance (class Bacteroidia id.912) || ||	TRUE	igd	1.57604e-06	0.036625	exposure	TRUE	reported	2	TRUE	23.0529	58.1818
rs7555082	A	G	A	G	-0.175849	0.0194488	NA	NA	FALSE	FALSE	FALSE	ebi-a-GCST90017028	1	198598663	0.0212971	14306	0.375231	Gut microbiota abundance (genus Lachnospiraceae UCG010 id.11330) || id:ebi-a-GCST90017028	Gut microbiota abundance (genus Lachnospiraceae UCG010 id.11330)	Gut microbiota abundance (genus Lachnospiraceae UCG010 id.11330) || ||	TRUE	igd	1.57604e-06	0.036625	exposure	TRUE	reported	2	TRUE	23.0529	58.1818
rs7555082	A	G	A	G	-0.175849	-0.0223957	NA	NA	FALSE	FALSE	FALSE	ebi-a-GCST90017092	1	198598663	0.0183431	14306	0.215707	Gut microbiota abundance (order Bacteroidales id.913) || id:ebi-a-GCST90017092	Gut microbiota abundance (order Bacteroidales id.913)	Gut microbiota abundance (order Bacteroidales id.913) || ||	TRUE	igd	1.57604e-06	0.036625	exposure	TRUE	reported	2	TRUE	23.0529	58.1818
rs7555082	A	G	A	G	-0.175849	-0.0219805	NA	NA	FALSE	FALSE	FALSE	ebi-a-GCST90017111	1	198598663	0.0183423	14306	0.224353	Gut microbiota abundance (phylum Bacteroidetes id.905) || id:ebi-a-GCST90017111	Gut microbiota abundance (phylum Bacteroidetes id.905)	Gut microbiota abundance (phylum Bacteroidetes id.905) || ||	TRUE	igd	1.57604e-06	0.036625	exposure	TRUE	reported	2	TRUE	23.0529	58.1818
rs12637633	A	G	A	G	-0.118566	-0.0134722	NA	NA	FALSE	FALSE	FALSE	ebi-a-GCST90016911	3	160466737	0.0109892	14306	0.226464	Gut microbiota abundance (class Bacteroidia id.912) || id:ebi-a-GCST90016911	Gut microbiota abundance (class Bacteroidia id.912)	Gut microbiota abundance (class Bacteroidia id.912) || ||	TRUE	igd	1.13924e-06	0.0243666	exposure	TRUE	reported	2	TRUE	23.6772	58.1818
rs12637633	A	G	A	G	-0.118566	-0.0252442	NA	NA	FALSE	FALSE	FALSE	ebi-a-GCST90017028	3	160466737	0.0129581	14306	0.0566565	Gut microbiota abundance (genus Lachnospiraceae UCG010 id.11330) || id:ebi-a-GCST90017028	Gut microbiota abundance (genus Lachnospiraceae UCG010 id.11330)	Gut microbiota abundance (genus Lachnospiraceae UCG010 id.11330) || ||	TRUE	igd	1.13924e-06	0.0243666	exposure	TRUE	reported	2	TRUE	23.6772	58.1818
rs12637633	A	G	A	G	-0.118566	-0.0134722	NA	NA	FALSE	FALSE	FALSE	ebi-a-GCST90017092	3	160466737	0.0109892	14306	0.226464	Gut microbiota abundance (order Bacteroidales id.913) || id:ebi-a-GCST90017092	Gut microbiota abundance (order Bacteroidales id.913)	Gut microbiota abundance (order Bacteroidales id.913) || ||	TRUE	igd	1.13924e-06	0.0243666	exposure	TRUE	reported	2	TRUE	23.6772	58.1818
rs12637633	A	G	A	G	-0.118566	-0.0124382	NA	NA	FALSE	FALSE	FALSE	ebi-a-GCST90017111	3	160466737	0.0109891	14306	0.26494	Gut microbiota abundance (phylum Bacteroidetes id.905) || id:ebi-a-GCST90017111	Gut microbiota abundance (phylum Bacteroidetes id.905)	Gut microbiota abundance (phylum Bacteroidetes id.905) || ||	TRUE	igd	1.13924e-06	0.0243666	exposure	TRUE	reported	2	TRUE	23.6772	58.1818
rs2284033	A	G	A	G	-0.103767	-0.00738425	NA	NA	FALSE	FALSE	FALSE	ebi-a-GCST90016911	22	37534034	0.0105606	14306	0.500079	Gut microbiota abundance (class Bacteroidia id.912) || id:ebi-a-GCST90016911	Gut microbiota abundance (class Bacteroidia id.912)	Gut microbiota abundance (class Bacteroidia id.912) || ||	TRUE	igd	1.1316e-06	0.0213194	exposure	TRUE	reported	2	TRUE	23.6902	58.1818
rs2284033	A	G	A	G	-0.103767	-0.0200487	NA	NA	FALSE	FALSE	FALSE	ebi-a-GCST90017028	22	37534034	0.0124308	14306	0.10577	Gut microbiota abundance (genus Lachnospiraceae UCG010 id.11330) || id:ebi-a-GCST90017028	Gut microbiota abundance (genus Lachnospiraceae UCG010 id.11330)	Gut microbiota abundance (genus Lachnospiraceae UCG010 id.11330) || ||	TRUE	igd	1.1316e-06	0.0213194	exposure	TRUE	reported	2	TRUE	23.6902	58.1818
rs2284033	A	G	A	G	-0.103767	-0.00738425	NA	NA	FALSE	FALSE	FALSE	ebi-a-GCST90017092	22	37534034	0.0105606	14306	0.500079	Gut microbiota abundance (order Bacteroidales id.913) || id:ebi-a-GCST90017092	Gut microbiota abundance (order Bacteroidales id.913)	Gut microbiota abundance (order Bacteroidales id.913) || ||	TRUE	igd	1.1316e-06	0.0213194	exposure	TRUE	reported	2	TRUE	23.6902	58.1818
rs2284033	A	G	A	G	-0.103767	-0.00778024	NA	NA	FALSE	FALSE	FALSE	ebi-a-GCST90017111	22	37534034	0.0105603	14306	0.476767	Gut microbiota abundance (phylum Bacteroidetes id.905) || id:ebi-a-GCST90017111	Gut microbiota abundance (phylum Bacteroidetes id.905)	Gut microbiota abundance (phylum Bacteroidetes id.905) || ||	TRUE	igd	1.1316e-06	0.0213194	exposure	TRUE	reported	2	TRUE	23.6902	58.1818
rs7317996	T	C	T	C	-0.112348	0.00284874	NA	NA	FALSE	FALSE	FALSE	ebi-a-GCST90016911	13	99805319	0.0111933	14306	0.767462	Gut microbiota abundance (class Bacteroidia id.912) || id:ebi-a-GCST90016911	Gut microbiota abundance (class Bacteroidia id.912)	Gut microbiota abundance (class Bacteroidia id.912) || ||	TRUE	igd	1.06984e-06	0.02303	exposure	TRUE	reported	2	TRUE	23.7982	58.1818
rs7317996	T	C	T	C	-0.112348	0.00986141	NA	NA	FALSE	FALSE	FALSE	ebi-a-GCST90017028	13	99805319	0.0131803	14306	0.466708	Gut microbiota abundance (genus Lachnospiraceae UCG010 id.11330) || id:ebi-a-GCST90017028	Gut microbiota abundance (genus Lachnospiraceae UCG010 id.11330)	Gut microbiota abundance (genus Lachnospiraceae UCG010 id.11330) || ||	TRUE	igd	1.06984e-06	0.02303	exposure	TRUE	reported	2	TRUE	23.7982	58.1818
rs7317996	T	C	T	C	-0.112348	0.00284874	NA	NA	FALSE	FALSE	FALSE	ebi-a-GCST90017092	13	99805319	0.0111933	14306	0.767462	Gut microbiota abundance (order Bacteroidales id.913) || id:ebi-a-GCST90017092	Gut microbiota abundance (order Bacteroidales id.913)	Gut microbiota abundance (order Bacteroidales id.913) || ||	TRUE	igd	1.06984e-06	0.02303	exposure	TRUE	reported	2	TRUE	23.7982	58.1818
rs7317996	T	C	T	C	-0.112348	0.0023054	NA	NA	FALSE	FALSE	FALSE	ebi-a-GCST90017111	13	99805319	0.011193	14306	0.803157	Gut microbiota abundance (phylum Bacteroidetes id.905) || id:ebi-a-GCST90017111	Gut microbiota abundance (phylum Bacteroidetes id.905)	Gut microbiota abundance (phylum Bacteroidetes id.905) || ||	TRUE	igd	1.06984e-06	0.02303	exposure	TRUE	reported	2	TRUE	23.7982	58.1818
rs4752829	A	G	A	G	0.137864	0.00832455	NA	NA	FALSE	FALSE	FALSE	ebi-a-GCST90016911	11	47396654	0.0114328	14306	0.466089	Gut microbiota abundance (class Bacteroidia id.912) || id:ebi-a-GCST90016911	Gut microbiota abundance (class Bacteroidia id.912)	Gut microbiota abundance (class Bacteroidia id.912) || ||	TRUE	igd	9.82075e-07	0.0281631	exposure	TRUE	reported	2	TRUE	23.9629	58.1818
rs4752829	A	G	A	G	0.137864	0.021379	NA	NA	FALSE	FALSE	FALSE	ebi-a-GCST90017028	11	47396654	0.0134631	14306	0.122992	Gut microbiota abundance (genus Lachnospiraceae UCG010 id.11330) || id:ebi-a-GCST90017028	Gut microbiota abundance (genus Lachnospiraceae UCG010 id.11330)	Gut microbiota abundance (genus Lachnospiraceae UCG010 id.11330) || ||	TRUE	igd	9.82075e-07	0.0281631	exposure	TRUE	reported	2	TRUE	23.9629	58.1818
rs4752829	A	G	A	G	0.137864	0.00832455	NA	NA	FALSE	FALSE	FALSE	ebi-a-GCST90017092	11	47396654	0.0114328	14306	0.466089	Gut microbiota abundance (order Bacteroidales id.913) || id:ebi-a-GCST90017092	Gut microbiota abundance (order Bacteroidales id.913)	Gut microbiota abundance (order Bacteroidales id.913) || ||	TRUE	igd	9.82075e-07	0.0281631	exposure	TRUE	reported	2	TRUE	23.9629	58.1818
rs4752829	A	G	A	G	0.137864	0.00733631	NA	NA	FALSE	FALSE	FALSE	ebi-a-GCST90017111	11	47396654	0.0114327	14306	0.521419	Gut microbiota abundance (phylum Bacteroidetes id.905) || id:ebi-a-GCST90017111	Gut microbiota abundance (phylum Bacteroidetes id.905)	Gut microbiota abundance (phylum Bacteroidetes id.905) || ||	TRUE	igd	9.82075e-07	0.0281631	exposure	TRUE	reported	2	TRUE	23.9629	58.1818
rs1330292	G	T	G	T	0.130783	0.0132592	NA	NA	FALSE	FALSE	FALSE	ebi-a-GCST90016911	9	135884806	0.0137521	14306	0.336606	Gut microbiota abundance (class Bacteroidia id.912) || id:ebi-a-GCST90016911	Gut microbiota abundance (class Bacteroidia id.912)	Gut microbiota abundance (class Bacteroidia id.912) || ||	TRUE	igd	7.68647e-07	0.0264573	exposure	TRUE	reported	2	TRUE	24.4349	58.1818
rs1330292	G	T	G	T	0.130783	-0.00900345	NA	NA	FALSE	FALSE	FALSE	ebi-a-GCST90017028	9	135884806	0.0163384	14306	0.622004	Gut microbiota abundance (genus Lachnospiraceae UCG010 id.11330) || id:ebi-a-GCST90017028	Gut microbiota abundance (genus Lachnospiraceae UCG010 id.11330)	Gut microbiota abundance (genus Lachnospiraceae UCG010 id.11330) || ||	TRUE	igd	7.68647e-07	0.0264573	exposure	TRUE	reported	2	TRUE	24.4349	58.1818
rs1330292	G	T	G	T	0.130783	0.0132592	NA	NA	FALSE	FALSE	FALSE	ebi-a-GCST90017092	9	135884806	0.0137521	14306	0.336606	Gut microbiota abundance (order Bacteroidales id.913) || id:ebi-a-GCST90017092	Gut microbiota abundance (order Bacteroidales id.913)	Gut microbiota abundance (order Bacteroidales id.913) || ||	TRUE	igd	7.68647e-07	0.0264573	exposure	TRUE	reported	2	TRUE	24.4349	58.1818
rs1330292	G	T	G	T	0.130783	0.0155942	NA	NA	FALSE	FALSE	FALSE	ebi-a-GCST90017111	9	135884806	0.0137516	14306	0.260357	Gut microbiota abundance (phylum Bacteroidetes id.905) || id:ebi-a-GCST90017111	Gut microbiota abundance (phylum Bacteroidetes id.905)	Gut microbiota abundance (phylum Bacteroidetes id.905) || ||	TRUE	igd	7.68647e-07	0.0264573	exposure	TRUE	reported	2	TRUE	24.4349	58.1818
rs891058	A	G	A	G	-0.12017	0.00483031	NA	NA	FALSE	FALSE	FALSE	ebi-a-GCST90016911	2	8442547	0.0114388	14306	0.613496	Gut microbiota abundance (class Bacteroidia id.912) || id:ebi-a-GCST90016911	Gut microbiota abundance (class Bacteroidia id.912)	Gut microbiota abundance (class Bacteroidia id.912) || ||	TRUE	igd	5.39495e-07	0.0239779	exposure	TRUE	reported	2	TRUE	25.1172	58.1818
rs891058	A	G	A	G	-0.12017	0.00594807	NA	NA	FALSE	FALSE	FALSE	ebi-a-GCST90017028	2	8442547	0.0134869	14306	0.685228	Gut microbiota abundance (genus Lachnospiraceae UCG010 id.11330) || id:ebi-a-GCST90017028	Gut microbiota abundance (genus Lachnospiraceae UCG010 id.11330)	Gut microbiota abundance (genus Lachnospiraceae UCG010 id.11330) || ||	TRUE	igd	5.39495e-07	0.0239779	exposure	TRUE	reported	2	TRUE	25.1172	58.1818
rs891058	A	G	A	G	-0.12017	0.00483031	NA	NA	FALSE	FALSE	FALSE	ebi-a-GCST90017092	2	8442547	0.0114388	14306	0.613496	Gut microbiota abundance (order Bacteroidales id.913) || id:ebi-a-GCST90017092	Gut microbiota abundance (order Bacteroidales id.913)	Gut microbiota abundance (order Bacteroidales id.913) || ||	TRUE	igd	5.39495e-07	0.0239779	exposure	TRUE	reported	2	TRUE	25.1172	58.1818
rs891058	A	G	A	G	-0.12017	0.0046031	NA	NA	FALSE	FALSE	FALSE	ebi-a-GCST90017111	2	8442547	0.0114385	14306	0.627798	Gut microbiota abundance (phylum Bacteroidetes id.905) || id:ebi-a-GCST90017111	Gut microbiota abundance (phylum Bacteroidetes id.905)	Gut microbiota abundance (phylum Bacteroidetes id.905) || ||	TRUE	igd	5.39495e-07	0.0239779	exposure	TRUE	reported	2	TRUE	25.1172	58.1818
rs2428004	A	G	A	G	-0.116993	-0.00870293	NA	NA	FALSE	FALSE	FALSE	ebi-a-GCST90016911	9	136806818	0.0115263	14306	0.483328	Gut microbiota abundance (class Bacteroidia id.912) || id:ebi-a-GCST90016911	Gut microbiota abundance (class Bacteroidia id.912)	Gut microbiota abundance (class Bacteroidia id.912) || ||	TRUE	igd	5.07268e-07	0.0232889	exposure	TRUE	reported	2	TRUE	25.236	58.1818
rs2428004	A	G	A	G	-0.116993	0.0151895	NA	NA	FALSE	FALSE	FALSE	ebi-a-GCST90017028	9	136806818	0.013584	14306	0.286706	Gut microbiota abundance (genus Lachnospiraceae UCG010 id.11330) || id:ebi-a-GCST90017028	Gut microbiota abundance (genus Lachnospiraceae UCG010 id.11330)	Gut microbiota abundance (genus Lachnospiraceae UCG010 id.11330) || ||	TRUE	igd	5.07268e-07	0.0232889	exposure	TRUE	reported	2	TRUE	25.236	58.1818
rs2428004	A	G	A	G	-0.116993	-0.00870293	NA	NA	FALSE	FALSE	FALSE	ebi-a-GCST90017092	9	136806818	0.0115263	14306	0.483328	Gut microbiota abundance (order Bacteroidales id.913) || id:ebi-a-GCST90017092	Gut microbiota abundance (order Bacteroidales id.913)	Gut microbiota abundance (order Bacteroidales id.913) || ||	TRUE	igd	5.07268e-07	0.0232889	exposure	TRUE	reported	2	TRUE	25.236	58.1818
rs2428004	A	G	A	G	-0.116993	-0.00957798	NA	NA	FALSE	FALSE	FALSE	ebi-a-GCST90017111	9	136806818	0.0115258	14306	0.436613	Gut microbiota abundance (phylum Bacteroidetes id.905) || id:ebi-a-GCST90017111	Gut microbiota abundance (phylum Bacteroidetes id.905)	Gut microbiota abundance (phylum Bacteroidetes id.905) || ||	TRUE	igd	5.07268e-07	0.0232889	exposure	TRUE	reported	2	TRUE	25.236	58.1818
rs1796357	C	T	C	T	0.16791	-0.010664	NA	NA	FALSE	FALSE	FALSE	ebi-a-GCST90016911	12	42815553	0.0108696	14306	0.359291	Gut microbiota abundance (class Bacteroidia id.912) || id:ebi-a-GCST90016911	Gut microbiota abundance (class Bacteroidia id.912)	Gut microbiota abundance (class Bacteroidia id.912) || ||	TRUE	igd	3.07749e-07	0.0328036	exposure	TRUE	reported	2	TRUE	26.2005	58.1818
rs1796357	C	T	C	T	0.16791	0.0161788	NA	NA	FALSE	FALSE	FALSE	ebi-a-GCST90017028	12	42815553	0.0127978	14306	0.192434	Gut microbiota abundance (genus Lachnospiraceae UCG010 id.11330) || id:ebi-a-GCST90017028	Gut microbiota abundance (genus Lachnospiraceae UCG010 id.11330)	Gut microbiota abundance (genus Lachnospiraceae UCG010 id.11330) || ||	TRUE	igd	3.07749e-07	0.0328036	exposure	TRUE	reported	2	TRUE	26.2005	58.1818
rs1796357	C	T	C	T	0.16791	-0.010664	NA	NA	FALSE	FALSE	FALSE	ebi-a-GCST90017092	12	42815553	0.0108696	14306	0.359291	Gut microbiota abundance (order Bacteroidales id.913) || id:ebi-a-GCST90017092	Gut microbiota abundance (order Bacteroidales id.913)	Gut microbiota abundance (order Bacteroidales id.913) || ||	TRUE	igd	3.07749e-07	0.0328036	exposure	TRUE	reported	2	TRUE	26.2005	58.1818
rs1796357	C	T	C	T	0.16791	-0.0117717	NA	NA	FALSE	FALSE	FALSE	ebi-a-GCST90017111	12	42815553	0.0108691	14306	0.308999	Gut microbiota abundance (phylum Bacteroidetes id.905) || id:ebi-a-GCST90017111	Gut microbiota abundance (phylum Bacteroidetes id.905)	Gut microbiota abundance (phylum Bacteroidetes id.905) || ||	TRUE	igd	3.07749e-07	0.0328036	exposure	TRUE	reported	2	TRUE	26.2005	58.1818
rs11856301	T	C	T	C	-0.11924	0.00636003	NA	NA	FALSE	FALSE	FALSE	ebi-a-GCST90016911	15	79232330	0.011078	14306	0.550635	Gut microbiota abundance (class Bacteroidia id.912) || id:ebi-a-GCST90016911	Gut microbiota abundance (class Bacteroidia id.912)	Gut microbiota abundance (class Bacteroidia id.912) || ||	TRUE	igd	2.67938e-07	0.0231772	exposure	TRUE	reported	2	TRUE	26.468	58.1818
rs11856301	T	C	T	C	-0.11924	-0.00642495	NA	NA	FALSE	FALSE	FALSE	ebi-a-GCST90017028	15	79232330	0.0130684	14306	0.617584	Gut microbiota abundance (genus Lachnospiraceae UCG010 id.11330) || id:ebi-a-GCST90017028	Gut microbiota abundance (genus Lachnospiraceae UCG010 id.11330)	Gut microbiota abundance (genus Lachnospiraceae UCG010 id.11330) || ||	TRUE	igd	2.67938e-07	0.0231772	exposure	TRUE	reported	2	TRUE	26.468	58.1818
rs11856301	T	C	T	C	-0.11924	0.00636003	NA	NA	FALSE	FALSE	FALSE	ebi-a-GCST90017092	15	79232330	0.011078	14306	0.550635	Gut microbiota abundance (order Bacteroidales id.913) || id:ebi-a-GCST90017092	Gut microbiota abundance (order Bacteroidales id.913)	Gut microbiota abundance (order Bacteroidales id.913) || ||	TRUE	igd	2.67938e-07	0.0231772	exposure	TRUE	reported	2	TRUE	26.468	58.1818
rs11856301	T	C	T	C	-0.11924	0.00739624	NA	NA	FALSE	FALSE	FALSE	ebi-a-GCST90017111	15	79232330	0.0110775	14306	0.489863	Gut microbiota abundance (phylum Bacteroidetes id.905) || id:ebi-a-GCST90017111	Gut microbiota abundance (phylum Bacteroidetes id.905)	Gut microbiota abundance (phylum Bacteroidetes id.905) || ||	TRUE	igd	2.67938e-07	0.0231772	exposure	TRUE	reported	2	TRUE	26.468	58.1818
rs6518350	G	A	G	A	-0.152463	0.0082482	NA	NA	FALSE	FALSE	FALSE	ebi-a-GCST90016911	21	45621817	0.0137299	14306	0.542525	Gut microbiota abundance (class Bacteroidia id.912) || id:ebi-a-GCST90016911	Gut microbiota abundance (class Bacteroidia id.912)	Gut microbiota abundance (class Bacteroidia id.912) || ||	TRUE	igd	2.43004e-07	0.0295298	exposure	TRUE	reported	2	TRUE	26.6567	58.1818
rs6518350	G	A	G	A	-0.152463	0.00386901	NA	NA	FALSE	FALSE	FALSE	ebi-a-GCST90017028	21	45621817	0.0161363	14306	0.908305	Gut microbiota abundance (genus Lachnospiraceae UCG010 id.11330) || id:ebi-a-GCST90017028	Gut microbiota abundance (genus Lachnospiraceae UCG010 id.11330)	Gut microbiota abundance (genus Lachnospiraceae UCG010 id.11330) || ||	TRUE	igd	2.43004e-07	0.0295298	exposure	TRUE	reported	2	TRUE	26.6567	58.1818
rs6518350	G	A	G	A	-0.152463	0.0082482	NA	NA	FALSE	FALSE	FALSE	ebi-a-GCST90017092	21	45621817	0.0137299	14306	0.542525	Gut microbiota abundance (order Bacteroidales id.913) || id:ebi-a-GCST90017092	Gut microbiota abundance (order Bacteroidales id.913)	Gut microbiota abundance (order Bacteroidales id.913) || ||	TRUE	igd	2.43004e-07	0.0295298	exposure	TRUE	reported	2	TRUE	26.6567	58.1818
rs6518350	G	A	G	A	-0.152463	0.00764324	NA	NA	FALSE	FALSE	FALSE	ebi-a-GCST90017111	21	45621817	0.0137295	14306	0.570577	Gut microbiota abundance (phylum Bacteroidetes id.905) || id:ebi-a-GCST90017111	Gut microbiota abundance (phylum Bacteroidetes id.905)	Gut microbiota abundance (phylum Bacteroidetes id.905) || ||	TRUE	igd	2.43004e-07	0.0295298	exposure	TRUE	reported	2	TRUE	26.6567	58.1818
rs4733851	A	G	A	G	0.114437	0.00918604	NA	NA	FALSE	FALSE	FALSE	ebi-a-GCST90016911	8	129264420	0.0105874	14306	0.392116	Gut microbiota abundance (class Bacteroidia id.912) || id:ebi-a-GCST90016911	Gut microbiota abundance (class Bacteroidia id.912)	Gut microbiota abundance (class Bacteroidia id.912) || ||	TRUE	igd	2.18359e-07	0.0220793	exposure	TRUE	reported	2	TRUE	26.8634	58.1818
rs4733851	A	G	A	G	0.114437	0.000914932	NA	NA	FALSE	FALSE	FALSE	ebi-a-GCST90017028	8	129264420	0.0124669	14306	0.948542	Gut microbiota abundance (genus Lachnospiraceae UCG010 id.11330) || id:ebi-a-GCST90017028	Gut microbiota abundance (genus Lachnospiraceae UCG010 id.11330)	Gut microbiota abundance (genus Lachnospiraceae UCG010 id.11330) || ||	TRUE	igd	2.18359e-07	0.0220793	exposure	TRUE	reported	2	TRUE	26.8634	58.1818
rs4733851	A	G	A	G	0.114437	0.00918604	NA	NA	FALSE	FALSE	FALSE	ebi-a-GCST90017092	8	129264420	0.0105874	14306	0.392116	Gut microbiota abundance (order Bacteroidales id.913) || id:ebi-a-GCST90017092	Gut microbiota abundance (order Bacteroidales id.913)	Gut microbiota abundance (order Bacteroidales id.913) || ||	TRUE	igd	2.18359e-07	0.0220793	exposure	TRUE	reported	2	TRUE	26.8634	58.1818
rs4733851	A	G	A	G	0.114437	0.00832197	NA	NA	FALSE	FALSE	FALSE	ebi-a-GCST90017111	8	129264420	0.0105869	14306	0.438428	Gut microbiota abundance (phylum Bacteroidetes id.905) || id:ebi-a-GCST90017111	Gut microbiota abundance (phylum Bacteroidetes id.905)	Gut microbiota abundance (phylum Bacteroidetes id.905) || ||	TRUE	igd	2.18359e-07	0.0220793	exposure	TRUE	reported	2	TRUE	26.8634	58.1818
rs1099561	T	C	T	C	-0.14527	-0.0175454	NA	NA	FALSE	FALSE	FALSE	ebi-a-GCST90016911	19	18194543	0.0134219	14306	0.231654	Gut microbiota abundance (class Bacteroidia id.912) || id:ebi-a-GCST90016911	Gut microbiota abundance (class Bacteroidia id.912)	Gut microbiota abundance (class Bacteroidia id.912) || ||	TRUE	igd	1.84752e-07	0.0278612	exposure	TRUE	reported	2	TRUE	27.1864	58.1818
rs1099561	T	C	T	C	-0.14527	-0.00128888	NA	NA	FALSE	FALSE	FALSE	ebi-a-GCST90017028	19	18194543	0.0157403	14306	0.946019	Gut microbiota abundance (genus Lachnospiraceae UCG010 id.11330) || id:ebi-a-GCST90017028	Gut microbiota abundance (genus Lachnospiraceae UCG010 id.11330)	Gut microbiota abundance (genus Lachnospiraceae UCG010 id.11330) || ||	TRUE	igd	1.84752e-07	0.0278612	exposure	TRUE	reported	2	TRUE	27.1864	58.1818
rs1099561	T	C	T	C	-0.14527	-0.0175454	NA	NA	FALSE	FALSE	FALSE	ebi-a-GCST90017092	19	18194543	0.0134219	14306	0.231654	Gut microbiota abundance (order Bacteroidales id.913) || id:ebi-a-GCST90017092	Gut microbiota abundance (order Bacteroidales id.913)	Gut microbiota abundance (order Bacteroidales id.913) || ||	TRUE	igd	1.84752e-07	0.0278612	exposure	TRUE	reported	2	TRUE	27.1864	58.1818
rs1099561	T	C	T	C	-0.14527	-0.0173042	NA	NA	FALSE	FALSE	FALSE	ebi-a-GCST90017111	19	18194543	0.0134215	14306	0.239028	Gut microbiota abundance (phylum Bacteroidetes id.905) || id:ebi-a-GCST90017111	Gut microbiota abundance (phylum Bacteroidetes id.905)	Gut microbiota abundance (phylum Bacteroidetes id.905) || ||	TRUE	igd	1.84752e-07	0.0278612	exposure	TRUE	reported	2	TRUE	27.1864	58.1818
rs2133086	A	C	A	C	-0.113576	-0.00503008	NA	NA	FALSE	FALSE	FALSE	ebi-a-GCST90016911	4	106178289	0.0105011	14306	0.656352	Gut microbiota abundance (class Bacteroidia id.912) || id:ebi-a-GCST90016911	Gut microbiota abundance (class Bacteroidia id.912)	Gut microbiota abundance (class Bacteroidia id.912) || ||	TRUE	igd	1.64983e-07	0.0216955	exposure	TRUE	reported	2	TRUE	27.4052	58.1818
rs2133086	A	C	A	C	-0.113576	-0.00695666	NA	NA	FALSE	FALSE	FALSE	ebi-a-GCST90017028	4	106178289	0.0123688	14306	0.593991	Gut microbiota abundance (genus Lachnospiraceae UCG010 id.11330) || id:ebi-a-GCST90017028	Gut microbiota abundance (genus Lachnospiraceae UCG010 id.11330)	Gut microbiota abundance (genus Lachnospiraceae UCG010 id.11330) || ||	TRUE	igd	1.64983e-07	0.0216955	exposure	TRUE	reported	2	TRUE	27.4052	58.1818
rs2133086	A	C	A	C	-0.113576	-0.00503008	NA	NA	FALSE	FALSE	FALSE	ebi-a-GCST90017092	4	106178289	0.0105011	14306	0.656352	Gut microbiota abundance (order Bacteroidales id.913) || id:ebi-a-GCST90017092	Gut microbiota abundance (order Bacteroidales id.913)	Gut microbiota abundance (order Bacteroidales id.913) || ||	TRUE	igd	1.64983e-07	0.0216955	exposure	TRUE	reported	2	TRUE	27.4052	58.1818
rs2133086	A	C	A	C	-0.113576	-0.00512271	NA	NA	FALSE	FALSE	FALSE	ebi-a-GCST90017111	4	106178289	0.0105008	14306	0.649956	Gut microbiota abundance (phylum Bacteroidetes id.905) || id:ebi-a-GCST90017111	Gut microbiota abundance (phylum Bacteroidetes id.905)	Gut microbiota abundance (phylum Bacteroidetes id.905) || ||	TRUE	igd	1.64983e-07	0.0216955	exposure	TRUE	reported	2	TRUE	27.4052	58.1818
rs6848199	T	C	T	C	0.117683	-0.0141053	NA	NA	FALSE	FALSE	FALSE	ebi-a-GCST90016911	4	940838	0.0109863	14306	0.194477	Gut microbiota abundance (class Bacteroidia id.912) || id:ebi-a-GCST90016911	Gut microbiota abundance (class Bacteroidia id.912)	Gut microbiota abundance (class Bacteroidia id.912) || ||	TRUE	igd	1.09961e-07	0.0221649	exposure	TRUE	reported	2	TRUE	28.1902	58.1818
rs6848199	T	C	T	C	0.117683	-0.0166407	NA	NA	FALSE	FALSE	FALSE	ebi-a-GCST90017028	4	940838	0.0129291	14306	0.236941	Gut microbiota abundance (genus Lachnospiraceae UCG010 id.11330) || id:ebi-a-GCST90017028	Gut microbiota abundance (genus Lachnospiraceae UCG010 id.11330)	Gut microbiota abundance (genus Lachnospiraceae UCG010 id.11330) || ||	TRUE	igd	1.09961e-07	0.0221649	exposure	TRUE	reported	2	TRUE	28.1902	58.1818
rs6848199	T	C	T	C	0.117683	-0.0141053	NA	NA	FALSE	FALSE	FALSE	ebi-a-GCST90017092	4	940838	0.0109863	14306	0.194477	Gut microbiota abundance (order Bacteroidales id.913) || id:ebi-a-GCST90017092	Gut microbiota abundance (order Bacteroidales id.913)	Gut microbiota abundance (order Bacteroidales id.913) || ||	TRUE	igd	1.09961e-07	0.0221649	exposure	TRUE	reported	2	TRUE	28.1902	58.1818
rs6848199	T	C	T	C	0.117683	-0.0148317	NA	NA	FALSE	FALSE	FALSE	ebi-a-GCST90017111	4	940838	0.0109859	14306	0.172887	Gut microbiota abundance (phylum Bacteroidetes id.905) || id:ebi-a-GCST90017111	Gut microbiota abundance (phylum Bacteroidetes id.905)	Gut microbiota abundance (phylum Bacteroidetes id.905) || ||	TRUE	igd	1.09961e-07	0.0221649	exposure	TRUE	reported	2	TRUE	28.1902	58.1818
rs61839660	T	C	T	C	0.186692	0.0125509	NA	NA	FALSE	FALSE	FALSE	ebi-a-GCST90016911	10	6094697	0.0202524	14306	0.561029	Gut microbiota abundance (class Bacteroidia id.912) || id:ebi-a-GCST90016911	Gut microbiota abundance (class Bacteroidia id.912)	Gut microbiota abundance (class Bacteroidia id.912) || ||	TRUE	igd	8.4256e-08	0.0348451	exposure	TRUE	reported	2	TRUE	28.7057	58.1818
rs61839660	T	C	T	C	0.186692	-0.0109548	NA	NA	FALSE	FALSE	FALSE	ebi-a-GCST90017028	10	6094697	0.0236547	14306	0.624466	Gut microbiota abundance (genus Lachnospiraceae UCG010 id.11330) || id:ebi-a-GCST90017028	Gut microbiota abundance (genus Lachnospiraceae UCG010 id.11330)	Gut microbiota abundance (genus Lachnospiraceae UCG010 id.11330) || ||	TRUE	igd	8.4256e-08	0.0348451	exposure	TRUE	reported	2	TRUE	28.7057	58.1818
rs61839660	T	C	T	C	0.186692	0.0125509	NA	NA	FALSE	FALSE	FALSE	ebi-a-GCST90017092	10	6094697	0.0202524	14306	0.561029	Gut microbiota abundance (order Bacteroidales id.913) || id:ebi-a-GCST90017092	Gut microbiota abundance (order Bacteroidales id.913)	Gut microbiota abundance (order Bacteroidales id.913) || ||	TRUE	igd	8.4256e-08	0.0348451	exposure	TRUE	reported	2	TRUE	28.7057	58.1818
rs61839660	T	C	T	C	0.186692	0.01126	NA	NA	FALSE	FALSE	FALSE	ebi-a-GCST90017111	10	6094697	0.020252	14306	0.605253	Gut microbiota abundance (phylum Bacteroidetes id.905) || id:ebi-a-GCST90017111	Gut microbiota abundance (phylum Bacteroidetes id.905)	Gut microbiota abundance (phylum Bacteroidetes id.905) || ||	TRUE	igd	8.4256e-08	0.0348451	exposure	TRUE	reported	2	TRUE	28.7057	58.1818
rs9899833	A	G	A	G	-0.1266	-0.00938085	NA	NA	FALSE	FALSE	FALSE	ebi-a-GCST90016911	17	43992943	0.0115331	14306	0.3341	Gut microbiota abundance (class Bacteroidia id.912) || id:ebi-a-GCST90016911	Gut microbiota abundance (class Bacteroidia id.912)	Gut microbiota abundance (class Bacteroidia id.912) || ||	TRUE	igd	7.89528e-08	0.0235776	exposure	TRUE	reported	2	TRUE	28.8316	58.1818
rs9899833	A	G	A	G	-0.1266	0.000975352	NA	NA	FALSE	FALSE	FALSE	ebi-a-GCST90017028	17	43992943	0.0135974	14306	0.985431	Gut microbiota abundance (genus Lachnospiraceae UCG010 id.11330) || id:ebi-a-GCST90017028	Gut microbiota abundance (genus Lachnospiraceae UCG010 id.11330)	Gut microbiota abundance (genus Lachnospiraceae UCG010 id.11330) || ||	TRUE	igd	7.89528e-08	0.0235776	exposure	TRUE	reported	2	TRUE	28.8316	58.1818
rs9899833	A	G	A	G	-0.1266	-0.00938085	NA	NA	FALSE	FALSE	FALSE	ebi-a-GCST90017092	17	43992943	0.0115331	14306	0.3341	Gut microbiota abundance (order Bacteroidales id.913) || id:ebi-a-GCST90017092	Gut microbiota abundance (order Bacteroidales id.913)	Gut microbiota abundance (order Bacteroidales id.913) || ||	TRUE	igd	7.89528e-08	0.0235776	exposure	TRUE	reported	2	TRUE	28.8316	58.1818
rs9899833	A	G	A	G	-0.1266	-0.00950024	NA	NA	FALSE	FALSE	FALSE	ebi-a-GCST90017111	17	43992943	0.0115327	14306	0.328974	Gut microbiota abundance (phylum Bacteroidetes id.905) || id:ebi-a-GCST90017111	Gut microbiota abundance (phylum Bacteroidetes id.905)	Gut microbiota abundance (phylum Bacteroidetes id.905) || ||	TRUE	igd	7.89528e-08	0.0235776	exposure	TRUE	reported	2	TRUE	28.8316	58.1818
rs10062349	G	A	G	A	-0.120129	-0.00427469	NA	NA	FALSE	FALSE	FALSE	ebi-a-GCST90016911	5	141509597	0.0108824	14306	0.713901	Gut microbiota abundance (class Bacteroidia id.912) || id:ebi-a-GCST90016911	Gut microbiota abundance (class Bacteroidia id.912)	Gut microbiota abundance (class Bacteroidia id.912) || ||	TRUE	igd	7.36265e-08	0.0223201	exposure	TRUE	reported	2	TRUE	28.9669	58.1818
rs10062349	G	A	G	A	-0.120129	8.89693e-05	NA	NA	FALSE	FALSE	FALSE	ebi-a-GCST90017028	5	141509597	0.0127918	14306	0.988453	Gut microbiota abundance (genus Lachnospiraceae UCG010 id.11330) || id:ebi-a-GCST90017028	Gut microbiota abundance (genus Lachnospiraceae UCG010 id.11330)	Gut microbiota abundance (genus Lachnospiraceae UCG010 id.11330) || ||	TRUE	igd	7.36265e-08	0.0223201	exposure	TRUE	reported	2	TRUE	28.9669	58.1818
rs10062349	G	A	G	A	-0.120129	-0.00427469	NA	NA	FALSE	FALSE	FALSE	ebi-a-GCST90017092	5	141509597	0.0108824	14306	0.713901	Gut microbiota abundance (order Bacteroidales id.913) || id:ebi-a-GCST90017092	Gut microbiota abundance (order Bacteroidales id.913)	Gut microbiota abundance (order Bacteroidales id.913) || ||	TRUE	igd	7.36265e-08	0.0223201	exposure	TRUE	reported	2	TRUE	28.9669	58.1818
rs10062349	G	A	G	A	-0.120129	-0.00441623	NA	NA	FALSE	FALSE	FALSE	ebi-a-GCST90017111	5	141509597	0.0108821	14306	0.70402	Gut microbiota abundance (phylum Bacteroidetes id.905) || id:ebi-a-GCST90017111	Gut microbiota abundance (phylum Bacteroidetes id.905)	Gut microbiota abundance (phylum Bacteroidetes id.905) || ||	TRUE	igd	7.36265e-08	0.0223201	exposure	TRUE	reported	2	TRUE	28.9669	58.1818
rs728162	T	G	T	G	-0.119845	0.000541787	NA	NA	FALSE	FALSE	FALSE	ebi-a-GCST90016911	4	175076323	0.0107246	14306	0.945127	Gut microbiota abundance (class Bacteroidia id.912) || id:ebi-a-GCST90016911	Gut microbiota abundance (class Bacteroidia id.912)	Gut microbiota abundance (class Bacteroidia id.912) || ||	TRUE	igd	6.39793e-08	0.0221635	exposure	TRUE	reported	2	TRUE	29.239	58.1818
rs728162	T	G	T	G	-0.119845	-0.0247776	NA	NA	FALSE	FALSE	FALSE	ebi-a-GCST90017028	4	175076323	0.0126306	14306	0.0496798	Gut microbiota abundance (genus Lachnospiraceae UCG010 id.11330) || id:ebi-a-GCST90017028	Gut microbiota abundance (genus Lachnospiraceae UCG010 id.11330)	Gut microbiota abundance (genus Lachnospiraceae UCG010 id.11330) || ||	TRUE	igd	6.39793e-08	0.0221635	exposure	TRUE	reported	2	TRUE	29.239	58.1818
rs728162	T	G	T	G	-0.119845	0.000541787	NA	NA	FALSE	FALSE	FALSE	ebi-a-GCST90017092	4	175076323	0.0107246	14306	0.945127	Gut microbiota abundance (order Bacteroidales id.913) || id:ebi-a-GCST90017092	Gut microbiota abundance (order Bacteroidales id.913)	Gut microbiota abundance (order Bacteroidales id.913) || ||	TRUE	igd	6.39793e-08	0.0221635	exposure	TRUE	reported	2	TRUE	29.239	58.1818
rs728162	T	G	T	G	-0.119845	-0.000742263	NA	NA	FALSE	FALSE	FALSE	ebi-a-GCST90017111	4	175076323	0.0107243	14306	0.960476	Gut microbiota abundance (phylum Bacteroidetes id.905) || id:ebi-a-GCST90017111	Gut microbiota abundance (phylum Bacteroidetes id.905)	Gut microbiota abundance (phylum Bacteroidetes id.905) || ||	TRUE	igd	6.39793e-08	0.0221635	exposure	TRUE	reported	2	TRUE	29.239	58.1818
rs10225558	C	T	C	T	0.120918	-0.0126836	NA	NA	FALSE	FALSE	FALSE	ebi-a-GCST90016911	7	138725878	0.0106553	14306	0.228401	Gut microbiota abundance (class Bacteroidia id.912) || id:ebi-a-GCST90016911	Gut microbiota abundance (class Bacteroidia id.912)	Gut microbiota abundance (class Bacteroidia id.912) || ||	TRUE	igd	5.44365e-08	0.0222432	exposure	TRUE	reported	2	TRUE	29.552	58.1818
rs10225558	C	T	C	T	0.120918	-0.0156836	NA	NA	FALSE	FALSE	FALSE	ebi-a-GCST90017028	7	138725878	0.0125696	14306	0.218068	Gut microbiota abundance (genus Lachnospiraceae UCG010 id.11330) || id:ebi-a-GCST90017028	Gut microbiota abundance (genus Lachnospiraceae UCG010 id.11330)	Gut microbiota abundance (genus Lachnospiraceae UCG010 id.11330) || ||	TRUE	igd	5.44365e-08	0.0222432	exposure	TRUE	reported	2	TRUE	29.552	58.1818
rs10225558	C	T	C	T	0.120918	-0.0126836	NA	NA	FALSE	FALSE	FALSE	ebi-a-GCST90017092	7	138725878	0.0106553	14306	0.228401	Gut microbiota abundance (order Bacteroidales id.913) || id:ebi-a-GCST90017092	Gut microbiota abundance (order Bacteroidales id.913)	Gut microbiota abundance (order Bacteroidales id.913) || ||	TRUE	igd	5.44365e-08	0.0222432	exposure	TRUE	reported	2	TRUE	29.552	58.1818
rs10225558	C	T	C	T	0.120918	-0.0131141	NA	NA	FALSE	FALSE	FALSE	ebi-a-GCST90017111	7	138725878	0.010655	14306	0.213149	Gut microbiota abundance (phylum Bacteroidetes id.905) || id:ebi-a-GCST90017111	Gut microbiota abundance (phylum Bacteroidetes id.905)	Gut microbiota abundance (phylum Bacteroidetes id.905) || ||	TRUE	igd	5.44365e-08	0.0222432	exposure	TRUE	reported	2	TRUE	29.552	58.1818
rs7130339	G	A	G	A	-0.121645	-0.0232218	NA	NA	FALSE	FALSE	FALSE	ebi-a-GCST90016911	11	646232	0.0105223	14306	0.0271082	Gut microbiota abundance (class Bacteroidia id.912) || id:ebi-a-GCST90016911	Gut microbiota abundance (class Bacteroidia id.912)	Gut microbiota abundance (class Bacteroidia id.912) || ||	TRUE	igd	4.66321e-08	0.0222642	exposure	TRUE	reported	2	TRUE	29.852	58.1818
rs7130339	G	A	G	A	-0.121645	-0.0153825	NA	NA	FALSE	FALSE	FALSE	ebi-a-GCST90017028	11	646232	0.0124036	14306	0.236537	Gut microbiota abundance (genus Lachnospiraceae UCG010 id.11330) || id:ebi-a-GCST90017028	Gut microbiota abundance (genus Lachnospiraceae UCG010 id.11330)	Gut microbiota abundance (genus Lachnospiraceae UCG010 id.11330) || ||	TRUE	igd	4.66321e-08	0.0222642	exposure	TRUE	reported	2	TRUE	29.852	58.1818
rs7130339	G	A	G	A	-0.121645	-0.0232218	NA	NA	FALSE	FALSE	FALSE	ebi-a-GCST90017092	11	646232	0.0105223	14306	0.0271082	Gut microbiota abundance (order Bacteroidales id.913) || id:ebi-a-GCST90017092	Gut microbiota abundance (order Bacteroidales id.913)	Gut microbiota abundance (order Bacteroidales id.913) || ||	TRUE	igd	4.66321e-08	0.0222642	exposure	TRUE	reported	2	TRUE	29.852	58.1818
rs7130339	G	A	G	A	-0.121645	-0.0237328	NA	NA	FALSE	FALSE	FALSE	ebi-a-GCST90017111	11	646232	0.0105218	14306	0.023995	Gut microbiota abundance (phylum Bacteroidetes id.905) || id:ebi-a-GCST90017111	Gut microbiota abundance (phylum Bacteroidetes id.905)	Gut microbiota abundance (phylum Bacteroidetes id.905) || ||	TRUE	igd	4.66321e-08	0.0222642	exposure	TRUE	reported	2	TRUE	29.852	58.1818
rs7805218	A	G	A	G	0.128538	0.0184508	NA	NA	FALSE	FALSE	FALSE	ebi-a-GCST90016911	7	20378801	0.0114952	14306	0.111512	Gut microbiota abundance (class Bacteroidia id.912) || id:ebi-a-GCST90016911	Gut microbiota abundance (class Bacteroidia id.912)	Gut microbiota abundance (class Bacteroidia id.912) || ||	TRUE	igd	4.11731e-08	0.0234313	exposure	TRUE	reported	2	TRUE	30.0934	58.1818
rs7805218	A	G	A	G	0.128538	-0.00330797	NA	NA	FALSE	FALSE	FALSE	ebi-a-GCST90017028	7	20378801	0.0135099	14306	0.728971	Gut microbiota abundance (genus Lachnospiraceae UCG010 id.11330) || id:ebi-a-GCST90017028	Gut microbiota abundance (genus Lachnospiraceae UCG010 id.11330)	Gut microbiota abundance (genus Lachnospiraceae UCG010 id.11330) || ||	TRUE	igd	4.11731e-08	0.0234313	exposure	TRUE	reported	2	TRUE	30.0934	58.1818
rs7805218	A	G	A	G	0.128538	0.0184508	NA	NA	FALSE	FALSE	FALSE	ebi-a-GCST90017092	7	20378801	0.0114952	14306	0.111512	Gut microbiota abundance (order Bacteroidales id.913) || id:ebi-a-GCST90017092	Gut microbiota abundance (order Bacteroidales id.913)	Gut microbiota abundance (order Bacteroidales id.913) || ||	TRUE	igd	4.11731e-08	0.0234313	exposure	TRUE	reported	2	TRUE	30.0934	58.1818
rs7805218	A	G	A	G	0.128538	0.0192887	NA	NA	FALSE	FALSE	FALSE	ebi-a-GCST90017111	7	20378801	0.0114946	14306	0.096614	Gut microbiota abundance (phylum Bacteroidetes id.905) || id:ebi-a-GCST90017111	Gut microbiota abundance (phylum Bacteroidetes id.905)	Gut microbiota abundance (phylum Bacteroidetes id.905) || ||	TRUE	igd	4.11731e-08	0.0234313	exposure	TRUE	reported	2	TRUE	30.0934	58.1818
rs35127065	T	C	T	C	0.159067	-0.00431538	NA	NA	FALSE	FALSE	FALSE	ebi-a-GCST90016911	6	29303901	0.0147211	14306	0.97361	Gut microbiota abundance (class Bacteroidia id.912) || id:ebi-a-GCST90016911	Gut microbiota abundance (class Bacteroidia id.912)	Gut microbiota abundance (class Bacteroidia id.912) || ||	TRUE	igd	3.82368e-08	0.0289275	exposure	TRUE	reported	2	TRUE	30.2369	58.1818
rs35127065	T	C	T	C	0.159067	-0.0247747	NA	NA	FALSE	FALSE	FALSE	ebi-a-GCST90017028	6	29303901	0.0173942	14306	0.102343	Gut microbiota abundance (genus Lachnospiraceae UCG010 id.11330) || id:ebi-a-GCST90017028	Gut microbiota abundance (genus Lachnospiraceae UCG010 id.11330)	Gut microbiota abundance (genus Lachnospiraceae UCG010 id.11330) || ||	TRUE	igd	3.82368e-08	0.0289275	exposure	TRUE	reported	2	TRUE	30.2369	58.1818
rs35127065	T	C	T	C	0.159067	-0.00431538	NA	NA	FALSE	FALSE	FALSE	ebi-a-GCST90017092	6	29303901	0.0147211	14306	0.97361	Gut microbiota abundance (order Bacteroidales id.913) || id:ebi-a-GCST90017092	Gut microbiota abundance (order Bacteroidales id.913)	Gut microbiota abundance (order Bacteroidales id.913) || ||	TRUE	igd	3.82368e-08	0.0289275	exposure	TRUE	reported	2	TRUE	30.2369	58.1818
rs35127065	T	C	T	C	0.159067	-0.00366653	NA	NA	FALSE	FALSE	FALSE	ebi-a-GCST90017111	6	29303901	0.0147206	14306	0.992541	Gut microbiota abundance (phylum Bacteroidetes id.905) || id:ebi-a-GCST90017111	Gut microbiota abundance (phylum Bacteroidetes id.905)	Gut microbiota abundance (phylum Bacteroidetes id.905) || ||	TRUE	igd	3.82368e-08	0.0289275	exposure	TRUE	reported	2	TRUE	30.2369	58.1818
rs867436	T	C	T	C	0.134167	-0.000710707	NA	NA	FALSE	FALSE	FALSE	ebi-a-GCST90016911	1	2523723	0.0109888	14306	0.957987	Gut microbiota abundance (class Bacteroidia id.912) || id:ebi-a-GCST90016911	Gut microbiota abundance (class Bacteroidia id.912)	Gut microbiota abundance (class Bacteroidia id.912) || ||	TRUE	igd	2.98569e-09	0.022616	exposure	TRUE	reported	2	TRUE	35.1932	58.1818
rs867436	T	C	T	C	0.134167	-0.0137302	NA	NA	FALSE	FALSE	FALSE	ebi-a-GCST90017028	1	2523723	0.0129342	14306	0.290542	Gut microbiota abundance (genus Lachnospiraceae UCG010 id.11330) || id:ebi-a-GCST90017028	Gut microbiota abundance (genus Lachnospiraceae UCG010 id.11330)	Gut microbiota abundance (genus Lachnospiraceae UCG010 id.11330) || ||	TRUE	igd	2.98569e-09	0.022616	exposure	TRUE	reported	2	TRUE	35.1932	58.1818
rs867436	T	C	T	C	0.134167	-0.000710707	NA	NA	FALSE	FALSE	FALSE	ebi-a-GCST90017092	1	2523723	0.0109888	14306	0.957987	Gut microbiota abundance (order Bacteroidales id.913) || id:ebi-a-GCST90017092	Gut microbiota abundance (order Bacteroidales id.913)	Gut microbiota abundance (order Bacteroidales id.913) || ||	TRUE	igd	2.98569e-09	0.022616	exposure	TRUE	reported	2	TRUE	35.1932	58.1818
rs867436	T	C	T	C	0.134167	-0.000250298	NA	NA	FALSE	FALSE	FALSE	ebi-a-GCST90017111	1	2523723	0.0109886	14306	0.990723	Gut microbiota abundance (phylum Bacteroidetes id.905) || id:ebi-a-GCST90017111	Gut microbiota abundance (phylum Bacteroidetes id.905)	Gut microbiota abundance (phylum Bacteroidetes id.905) || ||	TRUE	igd	2.98569e-09	0.022616	exposure	TRUE	reported	2	TRUE	35.1932	58.1818
rs55734382	T	C	T	C	-0.140216	0.00604805	NA	NA	FALSE	FALSE	FALSE	ebi-a-GCST90016911	1	201019059	0.0116212	14306	0.530204	Gut microbiota abundance (class Bacteroidia id.912) || id:ebi-a-GCST90016911	Gut microbiota abundance (class Bacteroidia id.912)	Gut microbiota abundance (class Bacteroidia id.912) || ||	TRUE	igd	2.06355e-09	0.0233977	exposure	TRUE	reported	2	TRUE	35.9127	58.1818
rs55734382	T	C	T	C	-0.140216	0.0366792	NA	NA	FALSE	FALSE	FALSE	ebi-a-GCST90017028	1	201019059	0.0137051	14306	0.00813205	Gut microbiota abundance (genus Lachnospiraceae UCG010 id.11330) || id:ebi-a-GCST90017028	Gut microbiota abundance (genus Lachnospiraceae UCG010 id.11330)	Gut microbiota abundance (genus Lachnospiraceae UCG010 id.11330) || ||	TRUE	igd	2.06355e-09	0.0233977	exposure	TRUE	reported	2	TRUE	35.9127	58.1818
rs55734382	T	C	T	C	-0.140216	0.00604805	NA	NA	FALSE	FALSE	FALSE	ebi-a-GCST90017092	1	201019059	0.0116212	14306	0.530204	Gut microbiota abundance (order Bacteroidales id.913) || id:ebi-a-GCST90017092	Gut microbiota abundance (order Bacteroidales id.913)	Gut microbiota abundance (order Bacteroidales id.913) || ||	TRUE	igd	2.06355e-09	0.0233977	exposure	TRUE	reported	2	TRUE	35.9127	58.1818
rs55734382	T	C	T	C	-0.140216	0.00613707	NA	NA	FALSE	FALSE	FALSE	ebi-a-GCST90017111	1	201019059	0.0116208	14306	0.526399	Gut microbiota abundance (phylum Bacteroidetes id.905) || id:ebi-a-GCST90017111	Gut microbiota abundance (phylum Bacteroidetes id.905)	Gut microbiota abundance (phylum Bacteroidetes id.905) || ||	TRUE	igd	2.06355e-09	0.0233977	exposure	TRUE	reported	2	TRUE	35.9127	58.1818
rs859767	G	A	G	A	-0.139305	0.00375801	NA	NA	FALSE	FALSE	FALSE	ebi-a-GCST90016911	2	135341200	0.0110315	14306	0.725493	Gut microbiota abundance (class Bacteroidia id.912) || id:ebi-a-GCST90016911	Gut microbiota abundance (class Bacteroidia id.912)	Gut microbiota abundance (class Bacteroidia id.912) || ||	TRUE	igd	1.54322e-09	0.0230646	exposure	TRUE	reported	2	TRUE	36.479	58.1818
rs859767	G	A	G	A	-0.139305	-0.027737	NA	NA	FALSE	FALSE	FALSE	ebi-a-GCST90017028	2	135341200	0.0129731	14306	0.0345199	Gut microbiota abundance (genus Lachnospiraceae UCG010 id.11330) || id:ebi-a-GCST90017028	Gut microbiota abundance (genus Lachnospiraceae UCG010 id.11330)	Gut microbiota abundance (genus Lachnospiraceae UCG010 id.11330) || ||	TRUE	igd	1.54322e-09	0.0230646	exposure	TRUE	reported	2	TRUE	36.479	58.1818
rs859767	G	A	G	A	-0.139305	0.00375801	NA	NA	FALSE	FALSE	FALSE	ebi-a-GCST90017092	2	135341200	0.0110315	14306	0.725493	Gut microbiota abundance (order Bacteroidales id.913) || id:ebi-a-GCST90017092	Gut microbiota abundance (order Bacteroidales id.913)	Gut microbiota abundance (order Bacteroidales id.913) || ||	TRUE	igd	1.54322e-09	0.0230646	exposure	TRUE	reported	2	TRUE	36.479	58.1818
rs859767	G	A	G	A	-0.139305	0.00315356	NA	NA	FALSE	FALSE	FALSE	ebi-a-GCST90017111	2	135341200	0.0110311	14306	0.767646	Gut microbiota abundance (phylum Bacteroidetes id.905) || id:ebi-a-GCST90017111	Gut microbiota abundance (phylum Bacteroidetes id.905)	Gut microbiota abundance (phylum Bacteroidetes id.905) || ||	TRUE	igd	1.54322e-09	0.0230646	exposure	TRUE	reported	2	TRUE	36.479	58.1818
rs1119132	A	G	A	G	-0.20264	0.0155803	NA	NA	FALSE	FALSE	FALSE	ebi-a-GCST90016911	16	27403469	0.015265	14306	0.286001	Gut microbiota abundance (class Bacteroidia id.912) || id:ebi-a-GCST90016911	Gut microbiota abundance (class Bacteroidia id.912)	Gut microbiota abundance (class Bacteroidia id.912) || ||	TRUE	igd	6.58105e-10	0.0328117	exposure	TRUE	reported	2	TRUE	38.1411	58.1818
rs1119132	A	G	A	G	-0.20264	0.00244496	NA	NA	FALSE	FALSE	FALSE	ebi-a-GCST90017028	16	27403469	0.0179062	14306	0.924423	Gut microbiota abundance (genus Lachnospiraceae UCG010 id.11330) || id:ebi-a-GCST90017028	Gut microbiota abundance (genus Lachnospiraceae UCG010 id.11330)	Gut microbiota abundance (genus Lachnospiraceae UCG010 id.11330) || ||	TRUE	igd	6.58105e-10	0.0328117	exposure	TRUE	reported	2	TRUE	38.1411	58.1818
rs1119132	A	G	A	G	-0.20264	0.0155803	NA	NA	FALSE	FALSE	FALSE	ebi-a-GCST90017092	16	27403469	0.015265	14306	0.286001	Gut microbiota abundance (order Bacteroidales id.913) || id:ebi-a-GCST90017092	Gut microbiota abundance (order Bacteroidales id.913)	Gut microbiota abundance (order Bacteroidales id.913) || ||	TRUE	igd	6.58105e-10	0.0328117	exposure	TRUE	reported	2	TRUE	38.1411	58.1818
rs1119132	A	G	A	G	-0.20264	0.0153892	NA	NA	FALSE	FALSE	FALSE	ebi-a-GCST90017111	16	27403469	0.0152645	14306	0.291829	Gut microbiota abundance (phylum Bacteroidetes id.905) || id:ebi-a-GCST90017111	Gut microbiota abundance (phylum Bacteroidetes id.905)	Gut microbiota abundance (phylum Bacteroidetes id.905) || ||	TRUE	igd	6.58105e-10	0.0328117	exposure	TRUE	reported	2	TRUE	38.1411	58.1818
rs34655300	T	C	T	C	0.136669	-0.00510326	NA	NA	FALSE	FALSE	FALSE	ebi-a-GCST90016911	2	25514333	0.010649	14306	0.587477	Gut microbiota abundance (class Bacteroidia id.912) || id:ebi-a-GCST90016911	Gut microbiota abundance (class Bacteroidia id.912)	Gut microbiota abundance (class Bacteroidia id.912) || ||	TRUE	igd	5.23221e-10	0.0220009	exposure	TRUE	reported	2	TRUE	38.5887	58.1818
rs34655300	T	C	T	C	0.136669	-0.00260294	NA	NA	FALSE	FALSE	FALSE	ebi-a-GCST90017028	2	25514333	0.0125274	14306	0.783693	Gut microbiota abundance (genus Lachnospiraceae UCG010 id.11330) || id:ebi-a-GCST90017028	Gut microbiota abundance (genus Lachnospiraceae UCG010 id.11330)	Gut microbiota abundance (genus Lachnospiraceae UCG010 id.11330) || ||	TRUE	igd	5.23221e-10	0.0220009	exposure	TRUE	reported	2	TRUE	38.5887	58.1818
rs34655300	T	C	T	C	0.136669	-0.00510326	NA	NA	FALSE	FALSE	FALSE	ebi-a-GCST90017092	2	25514333	0.010649	14306	0.587477	Gut microbiota abundance (order Bacteroidales id.913) || id:ebi-a-GCST90017092	Gut microbiota abundance (order Bacteroidales id.913)	Gut microbiota abundance (order Bacteroidales id.913) || ||	TRUE	igd	5.23221e-10	0.0220009	exposure	TRUE	reported	2	TRUE	38.5887	58.1818
rs34655300	T	C	T	C	0.136669	-0.00509673	NA	NA	FALSE	FALSE	FALSE	ebi-a-GCST90017111	2	25514333	0.0106487	14306	0.587173	Gut microbiota abundance (phylum Bacteroidetes id.905) || id:ebi-a-GCST90017111	Gut microbiota abundance (phylum Bacteroidetes id.905)	Gut microbiota abundance (phylum Bacteroidetes id.905) || ||	TRUE	igd	5.23221e-10	0.0220009	exposure	TRUE	reported	2	TRUE	38.5887	58.1818
rs7097397	A	G	A	G	-0.143772	-0.0217946	NA	NA	FALSE	FALSE	FALSE	ebi-a-GCST90016911	10	50025396	0.0111026	14306	0.049247	Gut microbiota abundance (class Bacteroidia id.912) || id:ebi-a-GCST90016911	Gut microbiota abundance (class Bacteroidia id.912)	Gut microbiota abundance (class Bacteroidia id.912) || ||	TRUE	igd	2.41959e-10	0.0227055	exposure	TRUE	reported	2	TRUE	40.0946	58.1818
rs7097397	A	G	A	G	-0.143772	0.0164843	NA	NA	FALSE	FALSE	FALSE	ebi-a-GCST90017028	10	50025396	0.0130718	14306	0.188082	Gut microbiota abundance (genus Lachnospiraceae UCG010 id.11330) || id:ebi-a-GCST90017028	Gut microbiota abundance (genus Lachnospiraceae UCG010 id.11330)	Gut microbiota abundance (genus Lachnospiraceae UCG010 id.11330) || ||	TRUE	igd	2.41959e-10	0.0227055	exposure	TRUE	reported	2	TRUE	40.0946	58.1818
rs7097397	A	G	A	G	-0.143772	-0.0217946	NA	NA	FALSE	FALSE	FALSE	ebi-a-GCST90017092	10	50025396	0.0111026	14306	0.049247	Gut microbiota abundance (order Bacteroidales id.913) || id:ebi-a-GCST90017092	Gut microbiota abundance (order Bacteroidales id.913)	Gut microbiota abundance (order Bacteroidales id.913) || ||	TRUE	igd	2.41959e-10	0.0227055	exposure	TRUE	reported	2	TRUE	40.0946	58.1818
rs7097397	A	G	A	G	-0.143772	-0.0217542	NA	NA	FALSE	FALSE	FALSE	ebi-a-GCST90017111	10	50025396	0.0111022	14306	0.0494983	Gut microbiota abundance (phylum Bacteroidetes id.905) || id:ebi-a-GCST90017111	Gut microbiota abundance (phylum Bacteroidetes id.905)	Gut microbiota abundance (phylum Bacteroidetes id.905) || ||	TRUE	igd	2.41959e-10	0.0227055	exposure	TRUE	reported	2	TRUE	40.0946	58.1818
rs2327832	G	A	G	A	0.161159	-0.00303797	NA	NA	FALSE	FALSE	FALSE	ebi-a-GCST90016911	6	137973068	0.0135305	14306	0.739088	Gut microbiota abundance (class Bacteroidia id.912) || id:ebi-a-GCST90016911	Gut microbiota abundance (class Bacteroidia id.912)	Gut microbiota abundance (class Bacteroidia id.912) || ||	TRUE	igd	2.30591e-10	0.0254216	exposure	TRUE	reported	2	TRUE	40.1886	58.1818
rs2327832	G	A	G	A	0.161159	0.00476071	NA	NA	FALSE	FALSE	FALSE	ebi-a-GCST90017028	6	137973068	0.0159532	14306	0.799236	Gut microbiota abundance (genus Lachnospiraceae UCG010 id.11330) || id:ebi-a-GCST90017028	Gut microbiota abundance (genus Lachnospiraceae UCG010 id.11330)	Gut microbiota abundance (genus Lachnospiraceae UCG010 id.11330) || ||	TRUE	igd	2.30591e-10	0.0254216	exposure	TRUE	reported	2	TRUE	40.1886	58.1818
rs2327832	G	A	G	A	0.161159	-0.00303797	NA	NA	FALSE	FALSE	FALSE	ebi-a-GCST90017092	6	137973068	0.0135305	14306	0.739088	Gut microbiota abundance (order Bacteroidales id.913) || id:ebi-a-GCST90017092	Gut microbiota abundance (order Bacteroidales id.913)	Gut microbiota abundance (order Bacteroidales id.913) || ||	TRUE	igd	2.30591e-10	0.0254216	exposure	TRUE	reported	2	TRUE	40.1886	58.1818
rs2327832	G	A	G	A	0.161159	-0.00299856	NA	NA	FALSE	FALSE	FALSE	ebi-a-GCST90017111	6	137973068	0.0135301	14306	0.741343	Gut microbiota abundance (phylum Bacteroidetes id.905) || id:ebi-a-GCST90017111	Gut microbiota abundance (phylum Bacteroidetes id.905)	Gut microbiota abundance (phylum Bacteroidetes id.905) || ||	TRUE	igd	2.30591e-10	0.0254216	exposure	TRUE	reported	2	TRUE	40.1886	58.1818
rs72699866	A	G	A	G	-0.195158	-0.00605734	NA	NA	FALSE	FALSE	FALSE	ebi-a-GCST90016911	14	93114787	0.0141485	14306	0.647866	Gut microbiota abundance (class Bacteroidia id.912) || id:ebi-a-GCST90016911	Gut microbiota abundance (class Bacteroidia id.912)	Gut microbiota abundance (class Bacteroidia id.912) || ||	TRUE	igd	2.88946e-11	0.0293378	exposure	TRUE	reported	2	TRUE	44.2504	58.1818
rs72699866	A	G	A	G	-0.195158	-0.00844763	NA	NA	FALSE	FALSE	FALSE	ebi-a-GCST90017028	14	93114787	0.0166368	14306	0.656779	Gut microbiota abundance (genus Lachnospiraceae UCG010 id.11330) || id:ebi-a-GCST90017028	Gut microbiota abundance (genus Lachnospiraceae UCG010 id.11330)	Gut microbiota abundance (genus Lachnospiraceae UCG010 id.11330) || ||	TRUE	igd	2.88946e-11	0.0293378	exposure	TRUE	reported	2	TRUE	44.2504	58.1818
rs72699866	A	G	A	G	-0.195158	-0.00605734	NA	NA	FALSE	FALSE	FALSE	ebi-a-GCST90017092	14	93114787	0.0141485	14306	0.647866	Gut microbiota abundance (order Bacteroidales id.913) || id:ebi-a-GCST90017092	Gut microbiota abundance (order Bacteroidales id.913)	Gut microbiota abundance (order Bacteroidales id.913) || ||	TRUE	igd	2.88946e-11	0.0293378	exposure	TRUE	reported	2	TRUE	44.2504	58.1818
rs72699866	A	G	A	G	-0.195158	-0.0063384	NA	NA	FALSE	FALSE	FALSE	ebi-a-GCST90017111	14	93114787	0.014148	14306	0.633419	Gut microbiota abundance (phylum Bacteroidetes id.905) || id:ebi-a-GCST90017111	Gut microbiota abundance (phylum Bacteroidetes id.905)	Gut microbiota abundance (phylum Bacteroidetes id.905) || ||	TRUE	igd	2.88946e-11	0.0293378	exposure	TRUE	reported	2	TRUE	44.2504	58.1818
rs2546890	G	A	G	A	-0.144233	-0.00858745	NA	NA	FALSE	FALSE	FALSE	ebi-a-GCST90016911	5	158759900	0.0105043	14306	0.414234	Gut microbiota abundance (class Bacteroidia id.912) || id:ebi-a-GCST90016911	Gut microbiota abundance (class Bacteroidia id.912)	Gut microbiota abundance (class Bacteroidia id.912) || ||	TRUE	igd	2.50504e-11	0.0216142	exposure	TRUE	reported	2	TRUE	44.5299	58.1818
rs2546890	G	A	G	A	-0.144233	0.0110249	NA	NA	FALSE	FALSE	FALSE	ebi-a-GCST90017028	5	158759900	0.0123503	14306	0.370717	Gut microbiota abundance (genus Lachnospiraceae UCG010 id.11330) || id:ebi-a-GCST90017028	Gut microbiota abundance (genus Lachnospiraceae UCG010 id.11330)	Gut microbiota abundance (genus Lachnospiraceae UCG010 id.11330) || ||	TRUE	igd	2.50504e-11	0.0216142	exposure	TRUE	reported	2	TRUE	44.5299	58.1818
rs2546890	G	A	G	A	-0.144233	-0.00858745	NA	NA	FALSE	FALSE	FALSE	ebi-a-GCST90017092	5	158759900	0.0105043	14306	0.414234	Gut microbiota abundance (order Bacteroidales id.913) || id:ebi-a-GCST90017092	Gut microbiota abundance (order Bacteroidales id.913)	Gut microbiota abundance (order Bacteroidales id.913) || ||	TRUE	igd	2.50504e-11	0.0216142	exposure	TRUE	reported	2	TRUE	44.5299	58.1818
rs2546890	G	A	G	A	-0.144233	-0.00965463	NA	NA	FALSE	FALSE	FALSE	ebi-a-GCST90017111	5	158759900	0.0105041	14306	0.358743	Gut microbiota abundance (phylum Bacteroidetes id.905) || id:ebi-a-GCST90017111	Gut microbiota abundance (phylum Bacteroidetes id.905)	Gut microbiota abundance (phylum Bacteroidetes id.905) || ||	TRUE	igd	2.50504e-11	0.0216142	exposure	TRUE	reported	2	TRUE	44.5299	58.1818
rs79577483	G	A	G	A	0.211743	0.0271971	NA	NA	FALSE	FALSE	FALSE	ebi-a-GCST90016911	16	68036939	0.0149367	14306	0.069931	Gut microbiota abundance (class Bacteroidia id.912) || id:ebi-a-GCST90016911	Gut microbiota abundance (class Bacteroidia id.912)	Gut microbiota abundance (class Bacteroidia id.912) || ||	TRUE	igd	1.23004e-11	0.031246	exposure	TRUE	reported	2	TRUE	45.9228	58.1818
rs79577483	G	A	G	A	0.211743	-0.0250768	NA	NA	FALSE	FALSE	FALSE	ebi-a-GCST90017028	16	68036939	0.0175605	14306	0.159109	Gut microbiota abundance (genus Lachnospiraceae UCG010 id.11330) || id:ebi-a-GCST90017028	Gut microbiota abundance (genus Lachnospiraceae UCG010 id.11330)	Gut microbiota abundance (genus Lachnospiraceae UCG010 id.11330) || ||	TRUE	igd	1.23004e-11	0.031246	exposure	TRUE	reported	2	TRUE	45.9228	58.1818
rs79577483	G	A	G	A	0.211743	0.0271971	NA	NA	FALSE	FALSE	FALSE	ebi-a-GCST90017092	16	68036939	0.0149367	14306	0.069931	Gut microbiota abundance (order Bacteroidales id.913) || id:ebi-a-GCST90017092	Gut microbiota abundance (order Bacteroidales id.913)	Gut microbiota abundance (order Bacteroidales id.913) || ||	TRUE	igd	1.23004e-11	0.031246	exposure	TRUE	reported	2	TRUE	45.9228	58.1818
rs79577483	G	A	G	A	0.211743	0.0285998	NA	NA	FALSE	FALSE	FALSE	ebi-a-GCST90017111	16	68036939	0.0149361	14306	0.0569102	Gut microbiota abundance (phylum Bacteroidetes id.905) || id:ebi-a-GCST90017111	Gut microbiota abundance (phylum Bacteroidetes id.905)	Gut microbiota abundance (phylum Bacteroidetes id.905) || ||	TRUE	igd	1.23004e-11	0.031246	exposure	TRUE	reported	2	TRUE	45.9228	58.1818
rs9533122	A	G	A	G	-0.155125	-0.00405748	NA	NA	FALSE	FALSE	FALSE	ebi-a-GCST90016911	13	43055002	0.0105628	14306	0.718588	Gut microbiota abundance (class Bacteroidia id.912) || id:ebi-a-GCST90016911	Gut microbiota abundance (class Bacteroidia id.912)	Gut microbiota abundance (class Bacteroidia id.912) || ||	TRUE	igd	5.83089e-13	0.021532	exposure	TRUE	reported	2	TRUE	51.903	58.1818
rs9533122	A	G	A	G	-0.155125	-0.00530421	NA	NA	FALSE	FALSE	FALSE	ebi-a-GCST90017028	13	43055002	0.0124513	14306	0.699116	Gut microbiota abundance (genus Lachnospiraceae UCG010 id.11330) || id:ebi-a-GCST90017028	Gut microbiota abundance (genus Lachnospiraceae UCG010 id.11330)	Gut microbiota abundance (genus Lachnospiraceae UCG010 id.11330) || ||	TRUE	igd	5.83089e-13	0.021532	exposure	TRUE	reported	2	TRUE	51.903	58.1818
rs9533122	A	G	A	G	-0.155125	-0.00405748	NA	NA	FALSE	FALSE	FALSE	ebi-a-GCST90017092	13	43055002	0.0105628	14306	0.718588	Gut microbiota abundance (order Bacteroidales id.913) || id:ebi-a-GCST90017092	Gut microbiota abundance (order Bacteroidales id.913)	Gut microbiota abundance (order Bacteroidales id.913) || ||	TRUE	igd	5.83089e-13	0.021532	exposure	TRUE	reported	2	TRUE	51.903	58.1818
rs9533122	A	G	A	G	-0.155125	-0.00382164	NA	NA	FALSE	FALSE	FALSE	ebi-a-GCST90017111	13	43055002	0.0105625	14306	0.735128	Gut microbiota abundance (phylum Bacteroidetes id.905) || id:ebi-a-GCST90017111	Gut microbiota abundance (phylum Bacteroidetes id.905)	Gut microbiota abundance (phylum Bacteroidetes id.905) || ||	TRUE	igd	5.83089e-13	0.021532	exposure	TRUE	reported	2	TRUE	51.903	58.1818
rs60600003	G	T	G	T	0.253264	-0.0213916	NA	NA	FALSE	FALSE	FALSE	ebi-a-GCST90016911	7	37382465	0.0183855	14306	0.27805	Gut microbiota abundance (class Bacteroidia id.912) || id:ebi-a-GCST90016911	Gut microbiota abundance (class Bacteroidia id.912)	Gut microbiota abundance (class Bacteroidia id.912) || ||	TRUE	igd	4.7029e-13	0.035012	exposure	TRUE	reported	2	TRUE	52.3254	58.1818
rs60600003	G	T	G	T	0.253264	-0.0400116	NA	NA	FALSE	FALSE	FALSE	ebi-a-GCST90017028	7	37382465	0.0216928	14306	0.0615474	Gut microbiota abundance (genus Lachnospiraceae UCG010 id.11330) || id:ebi-a-GCST90017028	Gut microbiota abundance (genus Lachnospiraceae UCG010 id.11330)	Gut microbiota abundance (genus Lachnospiraceae UCG010 id.11330) || ||	TRUE	igd	4.7029e-13	0.035012	exposure	TRUE	reported	2	TRUE	52.3254	58.1818
rs60600003	G	T	G	T	0.253264	-0.0213916	NA	NA	FALSE	FALSE	FALSE	ebi-a-GCST90017092	7	37382465	0.0183855	14306	0.27805	Gut microbiota abundance (order Bacteroidales id.913) || id:ebi-a-GCST90017092	Gut microbiota abundance (order Bacteroidales id.913)	Gut microbiota abundance (order Bacteroidales id.913) || ||	TRUE	igd	4.7029e-13	0.035012	exposure	TRUE	reported	2	TRUE	52.3254	58.1818
rs60600003	G	T	G	T	0.253264	-0.0206185	NA	NA	FALSE	FALSE	FALSE	ebi-a-GCST90017111	7	37382465	0.0183851	14306	0.297016	Gut microbiota abundance (phylum Bacteroidetes id.905) || id:ebi-a-GCST90017111	Gut microbiota abundance (phylum Bacteroidetes id.905)	Gut microbiota abundance (phylum Bacteroidetes id.905) || ||	TRUE	igd	4.7029e-13	0.035012	exposure	TRUE	reported	2	TRUE	52.3254	58.1818
rs6550965	A	C	A	C	0.163094	0.00979403	NA	NA	FALSE	FALSE	FALSE	ebi-a-GCST90016911	3	25383587	0.0106289	14306	0.348088	Gut microbiota abundance (class Bacteroidia id.912) || id:ebi-a-GCST90016911	Gut microbiota abundance (class Bacteroidia id.912)	Gut microbiota abundance (class Bacteroidia id.912) || ||	TRUE	igd	3.65263e-14	0.0215365	exposure	TRUE	reported	2	TRUE	57.3488	58.1818
rs6550965	A	C	A	C	0.163094	-0.020419	NA	NA	FALSE	FALSE	FALSE	ebi-a-GCST90017028	3	25383587	0.0125326	14306	0.100447	Gut microbiota abundance (genus Lachnospiraceae UCG010 id.11330) || id:ebi-a-GCST90017028	Gut microbiota abundance (genus Lachnospiraceae UCG010 id.11330)	Gut microbiota abundance (genus Lachnospiraceae UCG010 id.11330) || ||	TRUE	igd	3.65263e-14	0.0215365	exposure	TRUE	reported	2	TRUE	57.3488	58.1818
rs6550965	A	C	A	C	0.163094	0.00979403	NA	NA	FALSE	FALSE	FALSE	ebi-a-GCST90017092	3	25383587	0.0106289	14306	0.348088	Gut microbiota abundance (order Bacteroidales id.913) || id:ebi-a-GCST90017092	Gut microbiota abundance (order Bacteroidales id.913)	Gut microbiota abundance (order Bacteroidales id.913) || ||	TRUE	igd	3.65263e-14	0.0215365	exposure	TRUE	reported	2	TRUE	57.3488	58.1818
rs6550965	A	C	A	C	0.163094	0.00894709	NA	NA	FALSE	FALSE	FALSE	ebi-a-GCST90017111	3	25383587	0.0106287	14306	0.390078	Gut microbiota abundance (phylum Bacteroidetes id.905) || id:ebi-a-GCST90017111	Gut microbiota abundance (phylum Bacteroidetes id.905)	Gut microbiota abundance (phylum Bacteroidetes id.905) || ||	TRUE	igd	3.65263e-14	0.0215365	exposure	TRUE	reported	2	TRUE	57.3488	58.1818
rs3131789	A	G	A	G	-0.180174	0.0168152	NA	NA	FALSE	FALSE	FALSE	ebi-a-GCST90016911	6	31020821	0.010573	14306	0.116792	Gut microbiota abundance (class Bacteroidia id.912) || id:ebi-a-GCST90016911	Gut microbiota abundance (class Bacteroidia id.912)	Gut microbiota abundance (class Bacteroidia id.912) || ||	TRUE	igd	2.00163e-16	0.0219123	exposure	TRUE	reported	2	TRUE	67.6095	58.1818
rs3131789	A	G	A	G	-0.180174	-0.00180474	NA	NA	FALSE	FALSE	FALSE	ebi-a-GCST90017028	6	31020821	0.0124536	14306	0.861262	Gut microbiota abundance (genus Lachnospiraceae UCG010 id.11330) || id:ebi-a-GCST90017028	Gut microbiota abundance (genus Lachnospiraceae UCG010 id.11330)	Gut microbiota abundance (genus Lachnospiraceae UCG010 id.11330) || ||	TRUE	igd	2.00163e-16	0.0219123	exposure	TRUE	reported	2	TRUE	67.6095	58.1818
rs3131789	A	G	A	G	-0.180174	0.0168152	NA	NA	FALSE	FALSE	FALSE	ebi-a-GCST90017092	6	31020821	0.010573	14306	0.116792	Gut microbiota abundance (order Bacteroidales id.913) || id:ebi-a-GCST90017092	Gut microbiota abundance (order Bacteroidales id.913)	Gut microbiota abundance (order Bacteroidales id.913) || ||	TRUE	igd	2.00163e-16	0.0219123	exposure	TRUE	reported	2	TRUE	67.6095	58.1818
rs3131789	A	G	A	G	-0.180174	0.016907	NA	NA	FALSE	FALSE	FALSE	ebi-a-GCST90017111	6	31020821	0.0105726	14306	0.114831	Gut microbiota abundance (phylum Bacteroidetes id.905) || id:ebi-a-GCST90017111	Gut microbiota abundance (phylum Bacteroidetes id.905)	Gut microbiota abundance (phylum Bacteroidetes id.905) || ||	TRUE	igd	2.00163e-16	0.0219123	exposure	TRUE	reported	2	TRUE	67.6095	58.1818
rs1800693	C	T	C	T	0.179759	0.00206443	NA	NA	FALSE	FALSE	FALSE	ebi-a-GCST90016911	12	6440009	0.0107088	14306	0.812227	Gut microbiota abundance (class Bacteroidia id.912) || id:ebi-a-GCST90016911	Gut microbiota abundance (class Bacteroidia id.912)	Gut microbiota abundance (class Bacteroidia id.912) || ||	TRUE	igd	1.19059e-16	0.021699	exposure	TRUE	reported	2	TRUE	68.6282	58.1818
rs1800693	C	T	C	T	0.179759	0.00481505	NA	NA	FALSE	FALSE	FALSE	ebi-a-GCST90017028	12	6440009	0.0126102	14306	0.679312	Gut microbiota abundance (genus Lachnospiraceae UCG010 id.11330) || id:ebi-a-GCST90017028	Gut microbiota abundance (genus Lachnospiraceae UCG010 id.11330)	Gut microbiota abundance (genus Lachnospiraceae UCG010 id.11330) || ||	TRUE	igd	1.19059e-16	0.021699	exposure	TRUE	reported	2	TRUE	68.6282	58.1818
rs1800693	C	T	C	T	0.179759	0.00206443	NA	NA	FALSE	FALSE	FALSE	ebi-a-GCST90017092	12	6440009	0.0107088	14306	0.812227	Gut microbiota abundance (order Bacteroidales id.913) || id:ebi-a-GCST90017092	Gut microbiota abundance (order Bacteroidales id.913)	Gut microbiota abundance (order Bacteroidales id.913) || ||	TRUE	igd	1.19059e-16	0.021699	exposure	TRUE	reported	2	TRUE	68.6282	58.1818
rs1800693	C	T	C	T	0.179759	0.00330383	NA	NA	FALSE	FALSE	FALSE	ebi-a-GCST90017111	12	6440009	0.0107084	14306	0.725857	Gut microbiota abundance (phylum Bacteroidetes id.905) || id:ebi-a-GCST90017111	Gut microbiota abundance (phylum Bacteroidetes id.905)	Gut microbiota abundance (phylum Bacteroidetes id.905) || ||	TRUE	igd	1.19059e-16	0.021699	exposure	TRUE	reported	2	TRUE	68.6282	58.1818
rs4780355	C	T	C	T	-0.199551	-0.020083	NA	NA	FALSE	FALSE	FALSE	ebi-a-GCST90016911	16	11347858	0.0112819	14306	0.0746208	Gut microbiota abundance (class Bacteroidia id.912) || id:ebi-a-GCST90016911	Gut microbiota abundance (class Bacteroidia id.912)	Gut microbiota abundance (class Bacteroidia id.912) || ||	TRUE	igd	1.00831e-16	0.0240186	exposure	TRUE	reported	2	TRUE	69.0261	58.1818
rs4780355	C	T	C	T	-0.199551	0.015311	NA	NA	FALSE	FALSE	FALSE	ebi-a-GCST90017028	16	11347858	0.0133021	14306	0.254401	Gut microbiota abundance (genus Lachnospiraceae UCG010 id.11330) || id:ebi-a-GCST90017028	Gut microbiota abundance (genus Lachnospiraceae UCG010 id.11330)	Gut microbiota abundance (genus Lachnospiraceae UCG010 id.11330) || ||	TRUE	igd	1.00831e-16	0.0240186	exposure	TRUE	reported	2	TRUE	69.0261	58.1818
rs4780355	C	T	C	T	-0.199551	-0.020083	NA	NA	FALSE	FALSE	FALSE	ebi-a-GCST90017092	16	11347858	0.0112819	14306	0.0746208	Gut microbiota abundance (order Bacteroidales id.913) || id:ebi-a-GCST90017092	Gut microbiota abundance (order Bacteroidales id.913)	Gut microbiota abundance (order Bacteroidales id.913) || ||	TRUE	igd	1.00831e-16	0.0240186	exposure	TRUE	reported	2	TRUE	69.0261	58.1818
rs4780355	C	T	C	T	-0.199551	-0.0199354	NA	NA	FALSE	FALSE	FALSE	ebi-a-GCST90017111	16	11347858	0.0112816	14306	0.0768245	Gut microbiota abundance (phylum Bacteroidetes id.905) || id:ebi-a-GCST90017111	Gut microbiota abundance (phylum Bacteroidetes id.905)	Gut microbiota abundance (phylum Bacteroidetes id.905) || ||	TRUE	igd	1.00831e-16	0.0240186	exposure	TRUE	reported	2	TRUE	69.0261	58.1818
rs3784099	A	G	A	G	-0.203016	0.00592939	NA	NA	FALSE	FALSE	FALSE	ebi-a-GCST90016911	14	68749927	0.0115193	14306	0.679302	Gut microbiota abundance (class Bacteroidia id.912) || id:ebi-a-GCST90016911	Gut microbiota abundance (class Bacteroidia id.912)	Gut microbiota abundance (class Bacteroidia id.912) || ||	TRUE	igd	8.30621e-17	0.0243697	exposure	TRUE	reported	2	TRUE	69.4003	58.1818
rs3784099	A	G	A	G	-0.203016	0.00916962	NA	NA	FALSE	FALSE	FALSE	ebi-a-GCST90017028	14	68749927	0.0135902	14306	0.439839	Gut microbiota abundance (genus Lachnospiraceae UCG010 id.11330) || id:ebi-a-GCST90017028	Gut microbiota abundance (genus Lachnospiraceae UCG010 id.11330)	Gut microbiota abundance (genus Lachnospiraceae UCG010 id.11330) || ||	TRUE	igd	8.30621e-17	0.0243697	exposure	TRUE	reported	2	TRUE	69.4003	58.1818
rs3784099	A	G	A	G	-0.203016	0.00592939	NA	NA	FALSE	FALSE	FALSE	ebi-a-GCST90017092	14	68749927	0.0115193	14306	0.679302	Gut microbiota abundance (order Bacteroidales id.913) || id:ebi-a-GCST90017092	Gut microbiota abundance (order Bacteroidales id.913)	Gut microbiota abundance (order Bacteroidales id.913) || ||	TRUE	igd	8.30621e-17	0.0243697	exposure	TRUE	reported	2	TRUE	69.4003	58.1818
rs3784099	A	G	A	G	-0.203016	0.00641107	NA	NA	FALSE	FALSE	FALSE	ebi-a-GCST90017111	14	68749927	0.0115191	14306	0.650339	Gut microbiota abundance (phylum Bacteroidetes id.905) || id:ebi-a-GCST90017111	Gut microbiota abundance (phylum Bacteroidetes id.905)	Gut microbiota abundance (phylum Bacteroidetes id.905) || ||	TRUE	igd	8.30621e-17	0.0243697	exposure	TRUE	reported	2	TRUE	69.4003	58.1818
rs2304256	A	C	A	C	-0.205245	-0.00879575	NA	NA	FALSE	FALSE	FALSE	ebi-a-GCST90016911	19	10475652	0.0118456	14306	0.42712	Gut microbiota abundance (class Bacteroidia id.912) || id:ebi-a-GCST90016911	Gut microbiota abundance (class Bacteroidia id.912)	Gut microbiota abundance (class Bacteroidia id.912) || ||	TRUE	igd	4.42846e-17	0.0244295	exposure	TRUE	reported	2	TRUE	70.5858	58.1818
rs2304256	A	C	A	C	-0.205245	-0.0115654	NA	NA	FALSE	FALSE	FALSE	ebi-a-GCST90017028	19	10475652	0.0138856	14306	0.375115	Gut microbiota abundance (genus Lachnospiraceae UCG010 id.11330) || id:ebi-a-GCST90017028	Gut microbiota abundance (genus Lachnospiraceae UCG010 id.11330)	Gut microbiota abundance (genus Lachnospiraceae UCG010 id.11330) || ||	TRUE	igd	4.42846e-17	0.0244295	exposure	TRUE	reported	2	TRUE	70.5858	58.1818
rs2304256	A	C	A	C	-0.205245	-0.00879575	NA	NA	FALSE	FALSE	FALSE	ebi-a-GCST90017092	19	10475652	0.0118456	14306	0.42712	Gut microbiota abundance (order Bacteroidales id.913) || id:ebi-a-GCST90017092	Gut microbiota abundance (order Bacteroidales id.913)	Gut microbiota abundance (order Bacteroidales id.913) || ||	TRUE	igd	4.42846e-17	0.0244295	exposure	TRUE	reported	2	TRUE	70.5858	58.1818
rs2304256	A	C	A	C	-0.205245	-0.00673651	NA	NA	FALSE	FALSE	FALSE	ebi-a-GCST90017111	19	10475652	0.0118453	14306	0.537451	Gut microbiota abundance (phylum Bacteroidetes id.905) || id:ebi-a-GCST90017111	Gut microbiota abundance (phylum Bacteroidetes id.905)	Gut microbiota abundance (phylum Bacteroidetes id.905) || ||	TRUE	igd	4.42846e-17	0.0244295	exposure	TRUE	reported	2	TRUE	70.5858	58.1818
rs11742240	T	G	T	G	-0.223505	-0.0224059	NA	NA	FALSE	FALSE	FALSE	ebi-a-GCST90016911	5	35881376	0.0118588	14306	0.0592734	Gut microbiota abundance (class Bacteroidia id.912) || id:ebi-a-GCST90016911	Gut microbiota abundance (class Bacteroidia id.912)	Gut microbiota abundance (class Bacteroidia id.912) || ||	TRUE	igd	6.4273e-19	0.0251539	exposure	TRUE	reported	2	TRUE	78.9522	58.1818
rs11742240	T	G	T	G	-0.223505	0.0223512	NA	NA	FALSE	FALSE	FALSE	ebi-a-GCST90017028	5	35881376	0.013939	14306	0.10852	Gut microbiota abundance (genus Lachnospiraceae UCG010 id.11330) || id:ebi-a-GCST90017028	Gut microbiota abundance (genus Lachnospiraceae UCG010 id.11330)	Gut microbiota abundance (genus Lachnospiraceae UCG010 id.11330) || ||	TRUE	igd	6.4273e-19	0.0251539	exposure	TRUE	reported	2	TRUE	78.9522	58.1818
rs11742240	T	G	T	G	-0.223505	-0.0224059	NA	NA	FALSE	FALSE	FALSE	ebi-a-GCST90017092	5	35881376	0.0118588	14306	0.0592734	Gut microbiota abundance (order Bacteroidales id.913) || id:ebi-a-GCST90017092	Gut microbiota abundance (order Bacteroidales id.913)	Gut microbiota abundance (order Bacteroidales id.913) || ||	TRUE	igd	6.4273e-19	0.0251539	exposure	TRUE	reported	2	TRUE	78.9522	58.1818
rs11742240	T	G	T	G	-0.223505	-0.023679	NA	NA	FALSE	FALSE	FALSE	ebi-a-GCST90017111	5	35881376	0.0118585	14306	0.0462701	Gut microbiota abundance (phylum Bacteroidetes id.905) || id:ebi-a-GCST90017111	Gut microbiota abundance (phylum Bacteroidetes id.905)	Gut microbiota abundance (phylum Bacteroidetes id.905) || ||	TRUE	igd	6.4273e-19	0.0251539	exposure	TRUE	reported	2	TRUE	78.9522	58.1818
rs10774625	G	A	G	A	-0.191213	-0.00803109	NA	NA	FALSE	FALSE	FALSE	ebi-a-GCST90016911	12	111910219	0.0105933	14306	0.450908	Gut microbiota abundance (class Bacteroidia id.912) || id:ebi-a-GCST90016911	Gut microbiota abundance (class Bacteroidia id.912)	Gut microbiota abundance (class Bacteroidia id.912) || ||	TRUE	igd	5.49987e-19	0.0214763	exposure	TRUE	reported	2	TRUE	79.271	58.1818
rs10774625	G	A	G	A	-0.191213	-0.0186761	NA	NA	FALSE	FALSE	FALSE	ebi-a-GCST90017028	12	111910219	0.0124395	14306	0.131522	Gut microbiota abundance (genus Lachnospiraceae UCG010 id.11330) || id:ebi-a-GCST90017028	Gut microbiota abundance (genus Lachnospiraceae UCG010 id.11330)	Gut microbiota abundance (genus Lachnospiraceae UCG010 id.11330) || ||	TRUE	igd	5.49987e-19	0.0214763	exposure	TRUE	reported	2	TRUE	79.271	58.1818
rs10774625	G	A	G	A	-0.191213	-0.00803109	NA	NA	FALSE	FALSE	FALSE	ebi-a-GCST90017092	12	111910219	0.0105933	14306	0.450908	Gut microbiota abundance (order Bacteroidales id.913) || id:ebi-a-GCST90017092	Gut microbiota abundance (order Bacteroidales id.913)	Gut microbiota abundance (order Bacteroidales id.913) || ||	TRUE	igd	5.49987e-19	0.0214763	exposure	TRUE	reported	2	TRUE	79.271	58.1818
rs10774625	G	A	G	A	-0.191213	-0.00885456	NA	NA	FALSE	FALSE	FALSE	ebi-a-GCST90017111	12	111910219	0.0105931	14306	0.406475	Gut microbiota abundance (phylum Bacteroidetes id.905) || id:ebi-a-GCST90017111	Gut microbiota abundance (phylum Bacteroidetes id.905)	Gut microbiota abundance (phylum Bacteroidetes id.905) || ||	TRUE	igd	5.49987e-19	0.0214763	exposure	TRUE	reported	2	TRUE	79.271	58.1818
rs9591325	C	T	C	T	-0.451884	0.00460223	NA	NA	FALSE	FALSE	FALSE	ebi-a-GCST90016911	13	50811220	0.0212362	14306	0.794277	Gut microbiota abundance (class Bacteroidia id.912) || id:ebi-a-GCST90016911	Gut microbiota abundance (class Bacteroidia id.912)	Gut microbiota abundance (class Bacteroidia id.912) || ||	TRUE	igd	2.14274e-19	0.050169	exposure	TRUE	reported	2	TRUE	81.1303	58.1818
rs9591325	C	T	C	T	-0.451884	-0.016518	NA	NA	FALSE	FALSE	FALSE	ebi-a-GCST90017028	13	50811220	0.0246718	14306	0.531331	Gut microbiota abundance (genus Lachnospiraceae UCG010 id.11330) || id:ebi-a-GCST90017028	Gut microbiota abundance (genus Lachnospiraceae UCG010 id.11330)	Gut microbiota abundance (genus Lachnospiraceae UCG010 id.11330) || ||	TRUE	igd	2.14274e-19	0.050169	exposure	TRUE	reported	2	TRUE	81.1303	58.1818
rs9591325	C	T	C	T	-0.451884	0.00460223	NA	NA	FALSE	FALSE	FALSE	ebi-a-GCST90017092	13	50811220	0.0212362	14306	0.794277	Gut microbiota abundance (order Bacteroidales id.913) || id:ebi-a-GCST90017092	Gut microbiota abundance (order Bacteroidales id.913)	Gut microbiota abundance (order Bacteroidales id.913) || ||	TRUE	igd	2.14274e-19	0.050169	exposure	TRUE	reported	2	TRUE	81.1303	58.1818
rs9591325	C	T	C	T	-0.451884	0.00605711	NA	NA	FALSE	FALSE	FALSE	ebi-a-GCST90017111	13	50811220	0.0212355	14306	0.743947	Gut microbiota abundance (phylum Bacteroidetes id.905) || id:ebi-a-GCST90017111	Gut microbiota abundance (phylum Bacteroidetes id.905)	Gut microbiota abundance (phylum Bacteroidetes id.905) || ||	TRUE	igd	2.14274e-19	0.050169	exposure	TRUE	reported	2	TRUE	81.1303	58.1818
rs3771317	C	T	C	T	0.289503	0.0307854	NA	NA	FALSE	FALSE	FALSE	ebi-a-GCST90016911	2	191543962	0.0147796	14306	0.0394921	Gut microbiota abundance (class Bacteroidia id.912) || id:ebi-a-GCST90016911	Gut microbiota abundance (class Bacteroidia id.912)	Gut microbiota abundance (class Bacteroidia id.912) || ||	TRUE	igd	2.40227e-22	0.0297719	exposure	TRUE	reported	2	TRUE	94.5571	58.1818
rs3771317	C	T	C	T	0.289503	-0.028172	NA	NA	FALSE	FALSE	FALSE	ebi-a-GCST90017028	2	191543962	0.017571	14306	0.148376	Gut microbiota abundance (genus Lachnospiraceae UCG010 id.11330) || id:ebi-a-GCST90017028	Gut microbiota abundance (genus Lachnospiraceae UCG010 id.11330)	Gut microbiota abundance (genus Lachnospiraceae UCG010 id.11330) || ||	TRUE	igd	2.40227e-22	0.0297719	exposure	TRUE	reported	2	TRUE	94.5571	58.1818
rs3771317	C	T	C	T	0.289503	0.0307854	NA	NA	FALSE	FALSE	FALSE	ebi-a-GCST90017092	2	191543962	0.0147796	14306	0.0394921	Gut microbiota abundance (order Bacteroidales id.913) || id:ebi-a-GCST90017092	Gut microbiota abundance (order Bacteroidales id.913)	Gut microbiota abundance (order Bacteroidales id.913) || ||	TRUE	igd	2.40227e-22	0.0297719	exposure	TRUE	reported	2	TRUE	94.5571	58.1818
rs3771317	C	T	C	T	0.289503	0.0296587	NA	NA	FALSE	FALSE	FALSE	ebi-a-GCST90017111	2	191543962	0.014779	14306	0.0479678	Gut microbiota abundance (phylum Bacteroidetes id.905) || id:ebi-a-GCST90017111	Gut microbiota abundance (phylum Bacteroidetes id.905)	Gut microbiota abundance (phylum Bacteroidetes id.905) || ||	TRUE	igd	2.40227e-22	0.0297719	exposure	TRUE	reported	2	TRUE	94.5571	58.1818
rs7674640	C	T	C	T	-0.216421	-0.00612769	NA	NA	FALSE	FALSE	FALSE	ebi-a-GCST90016911	4	103540780	0.0104702	14306	0.554365	Gut microbiota abundance (class Bacteroidia id.912) || id:ebi-a-GCST90016911	Gut microbiota abundance (class Bacteroidia id.912)	Gut microbiota abundance (class Bacteroidia id.912) || ||	TRUE	igd	1.5634e-22	0.0220898	exposure	TRUE	reported	2	TRUE	95.988	58.1818
rs7674640	C	T	C	T	-0.216421	-0.0183606	NA	NA	FALSE	FALSE	FALSE	ebi-a-GCST90017028	4	103540780	0.0123137	14306	0.138335	Gut microbiota abundance (genus Lachnospiraceae UCG010 id.11330) || id:ebi-a-GCST90017028	Gut microbiota abundance (genus Lachnospiraceae UCG010 id.11330)	Gut microbiota abundance (genus Lachnospiraceae UCG010 id.11330) || ||	TRUE	igd	1.5634e-22	0.0220898	exposure	TRUE	reported	2	TRUE	95.988	58.1818
rs7674640	C	T	C	T	-0.216421	-0.00612769	NA	NA	FALSE	FALSE	FALSE	ebi-a-GCST90017092	4	103540780	0.0104702	14306	0.554365	Gut microbiota abundance (order Bacteroidales id.913) || id:ebi-a-GCST90017092	Gut microbiota abundance (order Bacteroidales id.913)	Gut microbiota abundance (order Bacteroidales id.913) || ||	TRUE	igd	1.5634e-22	0.0220898	exposure	TRUE	reported	2	TRUE	95.988	58.1818
rs7674640	C	T	C	T	-0.216421	-0.00638579	NA	NA	FALSE	FALSE	FALSE	ebi-a-GCST90017111	4	103540780	0.0104698	14306	0.538018	Gut microbiota abundance (phylum Bacteroidetes id.905) || id:ebi-a-GCST90017111	Gut microbiota abundance (phylum Bacteroidetes id.905)	Gut microbiota abundance (phylum Bacteroidetes id.905) || ||	TRUE	igd	1.5634e-22	0.0220898	exposure	TRUE	reported	2	TRUE	95.988	58.1818
rs137687	A	G	A	G	-0.217763	-0.00302778	NA	NA	FALSE	FALSE	FALSE	ebi-a-GCST90016911	22	39740078	0.0105744	14306	0.748692	Gut microbiota abundance (class Bacteroidia id.912) || id:ebi-a-GCST90016911	Gut microbiota abundance (class Bacteroidia id.912)	Gut microbiota abundance (class Bacteroidia id.912) || ||	TRUE	igd	2.37433e-23	0.0218724	exposure	TRUE	reported	2	TRUE	99.1229	58.1818
rs137687	A	G	A	G	-0.217763	0.00829276	NA	NA	FALSE	FALSE	FALSE	ebi-a-GCST90017028	22	39740078	0.0124413	14306	0.508124	Gut microbiota abundance (genus Lachnospiraceae UCG010 id.11330) || id:ebi-a-GCST90017028	Gut microbiota abundance (genus Lachnospiraceae UCG010 id.11330)	Gut microbiota abundance (genus Lachnospiraceae UCG010 id.11330) || ||	TRUE	igd	2.37433e-23	0.0218724	exposure	TRUE	reported	2	TRUE	99.1229	58.1818
rs137687	A	G	A	G	-0.217763	-0.00302778	NA	NA	FALSE	FALSE	FALSE	ebi-a-GCST90017092	22	39740078	0.0105744	14306	0.748692	Gut microbiota abundance (order Bacteroidales id.913) || id:ebi-a-GCST90017092	Gut microbiota abundance (order Bacteroidales id.913)	Gut microbiota abundance (order Bacteroidales id.913) || ||	TRUE	igd	2.37433e-23	0.0218724	exposure	TRUE	reported	2	TRUE	99.1229	58.1818
rs137687	A	G	A	G	-0.217763	-0.00338863	NA	NA	FALSE	FALSE	FALSE	ebi-a-GCST90017111	22	39740078	0.0105742	14306	0.723169	Gut microbiota abundance (phylum Bacteroidetes id.905) || id:ebi-a-GCST90017111	Gut microbiota abundance (phylum Bacteroidetes id.905)	Gut microbiota abundance (phylum Bacteroidetes id.905) || ||	TRUE	igd	2.37433e-23	0.0218724	exposure	TRUE	reported	2	TRUE	99.1229	58.1818
rs9652601	A	G	A	G	-0.239954	-0.0115645	NA	NA	FALSE	FALSE	FALSE	ebi-a-GCST90016911	16	11174365	0.0111709	14306	0.297765	Gut microbiota abundance (class Bacteroidia id.912) || id:ebi-a-GCST90016911	Gut microbiota abundance (class Bacteroidia id.912)	Gut microbiota abundance (class Bacteroidia id.912) || ||	TRUE	igd	6.6932e-24	0.0237919	exposure	TRUE	reported	2	TRUE	101.718	58.1818
rs9652601	A	G	A	G	-0.239954	0.00373616	NA	NA	FALSE	FALSE	FALSE	ebi-a-GCST90017028	16	11174365	0.0131289	14306	0.76477	Gut microbiota abundance (genus Lachnospiraceae UCG010 id.11330) || id:ebi-a-GCST90017028	Gut microbiota abundance (genus Lachnospiraceae UCG010 id.11330)	Gut microbiota abundance (genus Lachnospiraceae UCG010 id.11330) || ||	TRUE	igd	6.6932e-24	0.0237919	exposure	TRUE	reported	2	TRUE	101.718	58.1818
rs9652601	A	G	A	G	-0.239954	-0.0115645	NA	NA	FALSE	FALSE	FALSE	ebi-a-GCST90017092	16	11174365	0.0111709	14306	0.297765	Gut microbiota abundance (order Bacteroidales id.913) || id:ebi-a-GCST90017092	Gut microbiota abundance (order Bacteroidales id.913)	Gut microbiota abundance (order Bacteroidales id.913) || ||	TRUE	igd	6.6932e-24	0.0237919	exposure	TRUE	reported	2	TRUE	101.718	58.1818
rs9652601	A	G	A	G	-0.239954	-0.0119584	NA	NA	FALSE	FALSE	FALSE	ebi-a-GCST90017111	16	11174365	0.0111705	14306	0.281525	Gut microbiota abundance (phylum Bacteroidetes id.905) || id:ebi-a-GCST90017111	Gut microbiota abundance (phylum Bacteroidetes id.905)	Gut microbiota abundance (phylum Bacteroidetes id.905) || ||	TRUE	igd	6.6932e-24	0.0237919	exposure	TRUE	reported	2	TRUE	101.718	58.1818
rs11117432	A	G	A	G	-0.273228	-0.00056386	NA	NA	FALSE	FALSE	FALSE	ebi-a-GCST90016911	16	86019271	0.0128956	14306	0.843293	Gut microbiota abundance (class Bacteroidia id.912) || id:ebi-a-GCST90016911	Gut microbiota abundance (class Bacteroidia id.912)	Gut microbiota abundance (class Bacteroidia id.912) || ||	TRUE	igd	2.81611e-24	0.026862	exposure	TRUE	reported	2	TRUE	103.46	58.1818
rs11117432	A	G	A	G	-0.273228	0.00528788	NA	NA	FALSE	FALSE	FALSE	ebi-a-GCST90017028	16	86019271	0.0151291	14306	0.681913	Gut microbiota abundance (genus Lachnospiraceae UCG010 id.11330) || id:ebi-a-GCST90017028	Gut microbiota abundance (genus Lachnospiraceae UCG010 id.11330)	Gut microbiota abundance (genus Lachnospiraceae UCG010 id.11330) || ||	TRUE	igd	2.81611e-24	0.026862	exposure	TRUE	reported	2	TRUE	103.46	58.1818
rs11117432	A	G	A	G	-0.273228	-0.00056386	NA	NA	FALSE	FALSE	FALSE	ebi-a-GCST90017092	16	86019271	0.0128956	14306	0.843293	Gut microbiota abundance (order Bacteroidales id.913) || id:ebi-a-GCST90017092	Gut microbiota abundance (order Bacteroidales id.913)	Gut microbiota abundance (order Bacteroidales id.913) || ||	TRUE	igd	2.81611e-24	0.026862	exposure	TRUE	reported	2	TRUE	103.46	58.1818
rs11117432	A	G	A	G	-0.273228	-0.00216668	NA	NA	FALSE	FALSE	FALSE	ebi-a-GCST90017111	16	86019271	0.0128952	14306	0.749867	Gut microbiota abundance (phylum Bacteroidetes id.905) || id:ebi-a-GCST90017111	Gut microbiota abundance (phylum Bacteroidetes id.905)	Gut microbiota abundance (phylum Bacteroidetes id.905) || ||	TRUE	igd	2.81611e-24	0.026862	exposure	TRUE	reported	2	TRUE	103.46	58.1818
rs2293370	A	G	A	G	-0.299009	-0.000892674	NA	NA	FALSE	FALSE	FALSE	ebi-a-GCST90016911	3	119219934	0.0134006	14306	0.866653	Gut microbiota abundance (class Bacteroidia id.912) || id:ebi-a-GCST90016911	Gut microbiota abundance (class Bacteroidia id.912)	Gut microbiota abundance (class Bacteroidia id.912) || ||	TRUE	igd	5.53931e-25	0.0289393	exposure	TRUE	reported	2	TRUE	106.756	58.1818
rs2293370	A	G	A	G	-0.299009	0.03292	NA	NA	FALSE	FALSE	FALSE	ebi-a-GCST90017028	3	119219934	0.0156884	14306	0.0290656	Gut microbiota abundance (genus Lachnospiraceae UCG010 id.11330) || id:ebi-a-GCST90017028	Gut microbiota abundance (genus Lachnospiraceae UCG010 id.11330)	Gut microbiota abundance (genus Lachnospiraceae UCG010 id.11330) || ||	TRUE	igd	5.53931e-25	0.0289393	exposure	TRUE	reported	2	TRUE	106.756	58.1818
rs2293370	A	G	A	G	-0.299009	-0.000892674	NA	NA	FALSE	FALSE	FALSE	ebi-a-GCST90017092	3	119219934	0.0134006	14306	0.866653	Gut microbiota abundance (order Bacteroidales id.913) || id:ebi-a-GCST90017092	Gut microbiota abundance (order Bacteroidales id.913)	Gut microbiota abundance (order Bacteroidales id.913) || ||	TRUE	igd	5.53931e-25	0.0289393	exposure	TRUE	reported	2	TRUE	106.756	58.1818
rs2293370	A	G	A	G	-0.299009	-0.00143502	NA	NA	FALSE	FALSE	FALSE	ebi-a-GCST90017111	3	119219934	0.0134002	14306	0.83452	Gut microbiota abundance (phylum Bacteroidetes id.905) || id:ebi-a-GCST90017111	Gut microbiota abundance (phylum Bacteroidetes id.905)	Gut microbiota abundance (phylum Bacteroidetes id.905) || ||	TRUE	igd	5.53931e-25	0.0289393	exposure	TRUE	reported	2	TRUE	106.756	58.1818
rs3745516	A	G	A	G	0.274319	0.00484834	NA	NA	FALSE	FALSE	FALSE	ebi-a-GCST90016911	19	50926742	0.01217	14306	0.667246	Gut microbiota abundance (class Bacteroidia id.912) || id:ebi-a-GCST90016911	Gut microbiota abundance (class Bacteroidia id.912)	Gut microbiota abundance (class Bacteroidia id.912) || ||	TRUE	igd	2.64687e-30	0.0239747	exposure	TRUE	reported	2	TRUE	130.92	58.1818
rs3745516	A	G	A	G	0.274319	-0.0105257	NA	NA	FALSE	FALSE	FALSE	ebi-a-GCST90017028	19	50926742	0.0143571	14306	0.539928	Gut microbiota abundance (genus Lachnospiraceae UCG010 id.11330) || id:ebi-a-GCST90017028	Gut microbiota abundance (genus Lachnospiraceae UCG010 id.11330)	Gut microbiota abundance (genus Lachnospiraceae UCG010 id.11330) || ||	TRUE	igd	2.64687e-30	0.0239747	exposure	TRUE	reported	2	TRUE	130.92	58.1818
rs3745516	A	G	A	G	0.274319	0.00484834	NA	NA	FALSE	FALSE	FALSE	ebi-a-GCST90017092	19	50926742	0.01217	14306	0.667246	Gut microbiota abundance (order Bacteroidales id.913) || id:ebi-a-GCST90017092	Gut microbiota abundance (order Bacteroidales id.913)	Gut microbiota abundance (order Bacteroidales id.913) || ||	TRUE	igd	2.64687e-30	0.0239747	exposure	TRUE	reported	2	TRUE	130.92	58.1818
rs3745516	A	G	A	G	0.274319	0.00518455	NA	NA	FALSE	FALSE	FALSE	ebi-a-GCST90017111	19	50926742	0.0121697	14306	0.647062	Gut microbiota abundance (phylum Bacteroidetes id.905) || id:ebi-a-GCST90017111	Gut microbiota abundance (phylum Bacteroidetes id.905)	Gut microbiota abundance (phylum Bacteroidetes id.905) || ||	TRUE	igd	2.64687e-30	0.0239747	exposure	TRUE	reported	2	TRUE	130.92	58.1818
rs8067378	A	G	A	G	-0.259633	-0.00552155	NA	NA	FALSE	FALSE	FALSE	ebi-a-GCST90016911	17	38051348	0.0105111	14306	0.611871	Gut microbiota abundance (class Bacteroidia id.912) || id:ebi-a-GCST90016911	Gut microbiota abundance (class Bacteroidia id.912)	Gut microbiota abundance (class Bacteroidia id.912) || ||	TRUE	igd	1.75175e-33	0.0215258	exposure	TRUE	reported	2	TRUE	145.479	58.1818
rs8067378	A	G	A	G	-0.259633	0.0124811	NA	NA	FALSE	FALSE	FALSE	ebi-a-GCST90017028	17	38051348	0.0123743	14306	0.336698	Gut microbiota abundance (genus Lachnospiraceae UCG010 id.11330) || id:ebi-a-GCST90017028	Gut microbiota abundance (genus Lachnospiraceae UCG010 id.11330)	Gut microbiota abundance (genus Lachnospiraceae UCG010 id.11330) || ||	TRUE	igd	1.75175e-33	0.0215258	exposure	TRUE	reported	2	TRUE	145.479	58.1818
rs8067378	A	G	A	G	-0.259633	-0.00552155	NA	NA	FALSE	FALSE	FALSE	ebi-a-GCST90017092	17	38051348	0.0105111	14306	0.611871	Gut microbiota abundance (order Bacteroidales id.913) || id:ebi-a-GCST90017092	Gut microbiota abundance (order Bacteroidales id.913)	Gut microbiota abundance (order Bacteroidales id.913) || ||	TRUE	igd	1.75175e-33	0.0215258	exposure	TRUE	reported	2	TRUE	145.479	58.1818
rs8067378	A	G	A	G	-0.259633	-0.00627571	NA	NA	FALSE	FALSE	FALSE	ebi-a-GCST90017111	17	38051348	0.0105109	14306	0.563325	Gut microbiota abundance (phylum Bacteroidetes id.905) || id:ebi-a-GCST90017111	Gut microbiota abundance (phylum Bacteroidetes id.905)	Gut microbiota abundance (phylum Bacteroidetes id.905) || ||	TRUE	igd	1.75175e-33	0.0215258	exposure	TRUE	reported	2	TRUE	145.479	58.1818
rs4936443	C	T	C	T	-0.367095	0.0160333	NA	NA	FALSE	FALSE	FALSE	ebi-a-GCST90016911	11	118740864	0.0131018	14306	0.267795	Gut microbiota abundance (class Bacteroidia id.912) || id:ebi-a-GCST90016911	Gut microbiota abundance (class Bacteroidia id.912)	Gut microbiota abundance (class Bacteroidia id.912) || ||	TRUE	igd	5.39268e-35	0.0297432	exposure	TRUE	reported	2	TRUE	152.329	58.1818
rs4936443	C	T	C	T	-0.367095	-0.00113735	NA	NA	FALSE	FALSE	FALSE	ebi-a-GCST90017028	11	118740864	0.015433	14306	0.951972	Gut microbiota abundance (genus Lachnospiraceae UCG010 id.11330) || id:ebi-a-GCST90017028	Gut microbiota abundance (genus Lachnospiraceae UCG010 id.11330)	Gut microbiota abundance (genus Lachnospiraceae UCG010 id.11330) || ||	TRUE	igd	5.39268e-35	0.0297432	exposure	TRUE	reported	2	TRUE	152.329	58.1818
rs4936443	C	T	C	T	-0.367095	0.0160333	NA	NA	FALSE	FALSE	FALSE	ebi-a-GCST90017092	11	118740864	0.0131018	14306	0.267795	Gut microbiota abundance (order Bacteroidales id.913) || id:ebi-a-GCST90017092	Gut microbiota abundance (order Bacteroidales id.913)	Gut microbiota abundance (order Bacteroidales id.913) || ||	TRUE	igd	5.39268e-35	0.0297432	exposure	TRUE	reported	2	TRUE	152.329	58.1818
rs4936443	C	T	C	T	-0.367095	0.0153711	NA	NA	FALSE	FALSE	FALSE	ebi-a-GCST90017111	11	118740864	0.0131014	14306	0.29032	Gut microbiota abundance (phylum Bacteroidetes id.905) || id:ebi-a-GCST90017111	Gut microbiota abundance (phylum Bacteroidetes id.905)	Gut microbiota abundance (phylum Bacteroidetes id.905) || ||	TRUE	igd	5.39268e-35	0.0297432	exposure	TRUE	reported	2	TRUE	152.329	58.1818
rs59643720	C	A	C	A	0.316412	-0.00310578	NA	NA	FALSE	FALSE	FALSE	ebi-a-GCST90016911	14	103564807	0.0123589	14306	0.775758	Gut microbiota abundance (class Bacteroidia id.912) || id:ebi-a-GCST90016911	Gut microbiota abundance (class Bacteroidia id.912)	Gut microbiota abundance (class Bacteroidia id.912) || ||	TRUE	igd	2.73281e-38	0.0244524	exposure	TRUE	reported	2	TRUE	167.441	58.1818
rs59643720	C	A	C	A	0.316412	0.00248725	NA	NA	FALSE	FALSE	FALSE	ebi-a-GCST90017028	14	103564807	0.0145253	14306	0.839348	Gut microbiota abundance (genus Lachnospiraceae UCG010 id.11330) || id:ebi-a-GCST90017028	Gut microbiota abundance (genus Lachnospiraceae UCG010 id.11330)	Gut microbiota abundance (genus Lachnospiraceae UCG010 id.11330) || ||	TRUE	igd	2.73281e-38	0.0244524	exposure	TRUE	reported	2	TRUE	167.441	58.1818
rs59643720	C	A	C	A	0.316412	-0.00310578	NA	NA	FALSE	FALSE	FALSE	ebi-a-GCST90017092	14	103564807	0.0123589	14306	0.775758	Gut microbiota abundance (order Bacteroidales id.913) || id:ebi-a-GCST90017092	Gut microbiota abundance (order Bacteroidales id.913)	Gut microbiota abundance (order Bacteroidales id.913) || ||	TRUE	igd	2.73281e-38	0.0244524	exposure	TRUE	reported	2	TRUE	167.441	58.1818
rs59643720	C	A	C	A	0.316412	-0.00379945	NA	NA	FALSE	FALSE	FALSE	ebi-a-GCST90017111	14	103564807	0.0123584	14306	0.733172	Gut microbiota abundance (phylum Bacteroidetes id.905) || id:ebi-a-GCST90017111	Gut microbiota abundance (phylum Bacteroidetes id.905)	Gut microbiota abundance (phylum Bacteroidetes id.905) || ||	TRUE	igd	2.73281e-38	0.0244524	exposure	TRUE	reported	2	TRUE	167.441	58.1818
rs12706861	T	C	T	C	0.418685	0.01932	NA	NA	FALSE	FALSE	FALSE	ebi-a-GCST90016911	7	128616582	0.0167996	14306	0.214165	Gut microbiota abundance (class Bacteroidia id.912) || id:ebi-a-GCST90016911	Gut microbiota abundance (class Bacteroidia id.912)	Gut microbiota abundance (class Bacteroidia id.912) || ||	TRUE	igd	9.71036e-41	0.0313191	exposure	TRUE	reported	2	TRUE	178.713	58.1818
rs12706861	T	C	T	C	0.418685	0.0112461	NA	NA	FALSE	FALSE	FALSE	ebi-a-GCST90017028	7	128616582	0.0201437	14306	0.638228	Gut microbiota abundance (genus Lachnospiraceae UCG010 id.11330) || id:ebi-a-GCST90017028	Gut microbiota abundance (genus Lachnospiraceae UCG010 id.11330)	Gut microbiota abundance (genus Lachnospiraceae UCG010 id.11330) || ||	TRUE	igd	9.71036e-41	0.0313191	exposure	TRUE	reported	2	TRUE	178.713	58.1818
rs12706861	T	C	T	C	0.418685	0.01932	NA	NA	FALSE	FALSE	FALSE	ebi-a-GCST90017092	7	128616582	0.0167996	14306	0.214165	Gut microbiota abundance (order Bacteroidales id.913) || id:ebi-a-GCST90017092	Gut microbiota abundance (order Bacteroidales id.913)	Gut microbiota abundance (order Bacteroidales id.913) || ||	TRUE	igd	9.71036e-41	0.0313191	exposure	TRUE	reported	2	TRUE	178.713	58.1818
rs12706861	T	C	T	C	0.418685	0.021494	NA	NA	FALSE	FALSE	FALSE	ebi-a-GCST90017111	7	128616582	0.016799	14306	0.166042	Gut microbiota abundance (phylum Bacteroidetes id.905) || id:ebi-a-GCST90017111	Gut microbiota abundance (phylum Bacteroidetes id.905)	Gut microbiota abundance (phylum Bacteroidetes id.905) || ||	TRUE	igd	9.71036e-41	0.0313191	exposure	TRUE	reported	2	TRUE	178.713	58.1818
rs485789	T	G	T	G	-0.353865	0.00731963	NA	NA	FALSE	FALSE	FALSE	ebi-a-GCST90016911	3	159730148	0.0108964	14306	0.449722	Gut microbiota abundance (class Bacteroidia id.912) || id:ebi-a-GCST90016911	Gut microbiota abundance (class Bacteroidia id.912)	Gut microbiota abundance (class Bacteroidia id.912) || ||	TRUE	igd	1.96388e-55	0.0225218	exposure	TRUE	reported	2	TRUE	246.871	58.1818
rs485789	T	G	T	G	-0.353865	0.00776759	NA	NA	FALSE	FALSE	FALSE	ebi-a-GCST90017028	3	159730148	0.0128326	14306	0.528907	Gut microbiota abundance (genus Lachnospiraceae UCG010 id.11330) || id:ebi-a-GCST90017028	Gut microbiota abundance (genus Lachnospiraceae UCG010 id.11330)	Gut microbiota abundance (genus Lachnospiraceae UCG010 id.11330) || ||	TRUE	igd	1.96388e-55	0.0225218	exposure	TRUE	reported	2	TRUE	246.871	58.1818
rs485789	T	G	T	G	-0.353865	0.00731963	NA	NA	FALSE	FALSE	FALSE	ebi-a-GCST90017092	3	159730148	0.0108964	14306	0.449722	Gut microbiota abundance (order Bacteroidales id.913) || id:ebi-a-GCST90017092	Gut microbiota abundance (order Bacteroidales id.913)	Gut microbiota abundance (order Bacteroidales id.913) || ||	TRUE	igd	1.96388e-55	0.0225218	exposure	TRUE	reported	2	TRUE	246.871	58.1818
rs485789	T	G	T	G	-0.353865	0.00776945	NA	NA	FALSE	FALSE	FALSE	ebi-a-GCST90017111	3	159730148	0.0108961	14306	0.426018	Gut microbiota abundance (phylum Bacteroidetes id.905) || id:ebi-a-GCST90017111	Gut microbiota abundance (phylum Bacteroidetes id.905)	Gut microbiota abundance (phylum Bacteroidetes id.905) || ||	TRUE	igd	1.96388e-55	0.0225218	exposure	TRUE	reported	2	TRUE	246.871	58.1818
rs6679356	C	T	C	T	0.439362	-0.0159235	NA	NA	FALSE	FALSE	FALSE	ebi-a-GCST90016911	1	67820194	0.0138134	14306	0.234086	Gut microbiota abundance (class Bacteroidia id.912) || id:ebi-a-GCST90016911	Gut microbiota abundance (class Bacteroidia id.912)	Gut microbiota abundance (class Bacteroidia id.912) || ||	TRUE	igd	6.61382e-63	0.0261434	exposure	TRUE	reported	2	TRUE	282.437	58.1818
rs6679356	C	T	C	T	0.439362	-0.00449289	NA	NA	FALSE	FALSE	FALSE	ebi-a-GCST90017028	1	67820194	0.0163016	14306	0.787339	Gut microbiota abundance (genus Lachnospiraceae UCG010 id.11330) || id:ebi-a-GCST90017028	Gut microbiota abundance (genus Lachnospiraceae UCG010 id.11330)	Gut microbiota abundance (genus Lachnospiraceae UCG010 id.11330) || ||	TRUE	igd	6.61382e-63	0.0261434	exposure	TRUE	reported	2	TRUE	282.437	58.1818
rs6679356	C	T	C	T	0.439362	-0.0159235	NA	NA	FALSE	FALSE	FALSE	ebi-a-GCST90017092	1	67820194	0.0138134	14306	0.234086	Gut microbiota abundance (order Bacteroidales id.913) || id:ebi-a-GCST90017092	Gut microbiota abundance (order Bacteroidales id.913)	Gut microbiota abundance (order Bacteroidales id.913) || ||	TRUE	igd	6.61382e-63	0.0261434	exposure	TRUE	reported	2	TRUE	282.437	58.1818
rs6679356	C	T	C	T	0.439362	-0.0167291	NA	NA	FALSE	FALSE	FALSE	ebi-a-GCST90017111	1	67820194	0.0138126	14306	0.212213	Gut microbiota abundance (phylum Bacteroidetes id.905) || id:ebi-a-GCST90017111	Gut microbiota abundance (phylum Bacteroidetes id.905)	Gut microbiota abundance (phylum Bacteroidetes id.905) || ||	TRUE	igd	6.61382e-63	0.0261434	exposure	TRUE	reported	2	TRUE	282.437	58.1818
rs928976	T	C	T	C	0.410549	0.00215109	NA	NA	FALSE	FALSE	FALSE	ebi-a-GCST90016911	6	33049211	0.0113059	14306	0.846329	Gut microbiota abundance (class Bacteroidia id.912) || id:ebi-a-GCST90016911	Gut microbiota abundance (class Bacteroidia id.912)	Gut microbiota abundance (class Bacteroidia id.912) || ||	TRUE	igd	1.50344e-74	0.022469	exposure	TRUE	reported	2	TRUE	333.858	58.1818
rs928976	T	C	T	C	0.410549	-0.0189384	NA	NA	FALSE	FALSE	FALSE	ebi-a-GCST90017028	6	33049211	0.0133008	14306	0.151299	Gut microbiota abundance (genus Lachnospiraceae UCG010 id.11330) || id:ebi-a-GCST90017028	Gut microbiota abundance (genus Lachnospiraceae UCG010 id.11330)	Gut microbiota abundance (genus Lachnospiraceae UCG010 id.11330) || ||	TRUE	igd	1.50344e-74	0.022469	exposure	TRUE	reported	2	TRUE	333.858	58.1818
rs928976	T	C	T	C	0.410549	0.00215109	NA	NA	FALSE	FALSE	FALSE	ebi-a-GCST90017092	6	33049211	0.0113059	14306	0.846329	Gut microbiota abundance (order Bacteroidales id.913) || id:ebi-a-GCST90017092	Gut microbiota abundance (order Bacteroidales id.913)	Gut microbiota abundance (order Bacteroidales id.913) || ||	TRUE	igd	1.50344e-74	0.022469	exposure	TRUE	reported	2	TRUE	333.858	58.1818
rs928976	T	C	T	C	0.410549	0.001541	NA	NA	FALSE	FALSE	FALSE	ebi-a-GCST90017111	6	33049211	0.0113055	14306	0.888993	Gut microbiota abundance (phylum Bacteroidetes id.905) || id:ebi-a-GCST90017111	Gut microbiota abundance (phylum Bacteroidetes id.905)	Gut microbiota abundance (phylum Bacteroidetes id.905) || ||	TRUE	igd	1.50344e-74	0.022469	exposure	TRUE	reported	2	TRUE	333.858	58.1818
rs7774434	C	T	C	T	0.470454	0.0140737	NA	NA	FALSE	FALSE	FALSE	ebi-a-GCST90016911	6	32657578	0.0107936	14306	0.183531	Gut microbiota abundance (class Bacteroidia id.912) || id:ebi-a-GCST90016911	Gut microbiota abundance (class Bacteroidia id.912)	Gut microbiota abundance (class Bacteroidia id.912) || ||	TRUE	igd	3.684e-104	0.0216556	exposure	TRUE	reported	2	TRUE	471.947	58.1818
rs7774434	C	T	C	T	0.470454	-0.00479897	NA	NA	FALSE	FALSE	FALSE	ebi-a-GCST90017028	6	32657578	0.0127155	14306	0.66315	Gut microbiota abundance (genus Lachnospiraceae UCG010 id.11330) || id:ebi-a-GCST90017028	Gut microbiota abundance (genus Lachnospiraceae UCG010 id.11330)	Gut microbiota abundance (genus Lachnospiraceae UCG010 id.11330) || ||	TRUE	igd	3.684e-104	0.0216556	exposure	TRUE	reported	2	TRUE	471.947	58.1818
rs7774434	C	T	C	T	0.470454	0.0140737	NA	NA	FALSE	FALSE	FALSE	ebi-a-GCST90017092	6	32657578	0.0107936	14306	0.183531	Gut microbiota abundance (order Bacteroidales id.913) || id:ebi-a-GCST90017092	Gut microbiota abundance (order Bacteroidales id.913)	Gut microbiota abundance (order Bacteroidales id.913) || ||	TRUE	igd	3.684e-104	0.0216556	exposure	TRUE	reported	2	TRUE	471.947	58.1818
rs7774434	C	T	C	T	0.470454	0.0142571	NA	NA	FALSE	FALSE	FALSE	ebi-a-GCST90017111	6	32657578	0.0107932	14306	0.178389	Gut microbiota abundance (phylum Bacteroidetes id.905) || id:ebi-a-GCST90017111	Gut microbiota abundance (phylum Bacteroidetes id.905)	Gut microbiota abundance (phylum Bacteroidetes id.905) || ||	TRUE	igd	3.684e-104	0.0216556	exposure	TRUE	reported	2	TRUE	471.947	58.1818

## Sheet: table S6
			Table S6：The causal effect of PBC on GM via reverse MR
id.exposure	id.outcome	outcome	exposure	method	nsnp	b	se	pval	lo_ci	up_ci	or	or_lci95	or_uci95
pbc_ng_2021_GCST90061440.csv	ebi-a-GCST90016911	Gut microbiota abundance (class Bacteroidia id.912) || id:ebi-a-GCST90016911	exposure	Inverse variance weighted	87	0.0152431	0.00683266	0.0256869	0.00185106	0.0286351	1.01536	1.00185	1.02905
pbc_ng_2021_GCST90061440.csv	ebi-a-GCST90016911	Gut microbiota abundance (class Bacteroidia id.912) || id:ebi-a-GCST90016911	exposure	MR Egger	87	0.00259445	0.0151417	0.86436	-0.0270833	0.0322722	1.0026	0.97328	1.0328
pbc_ng_2021_GCST90061440.csv	ebi-a-GCST90016911	Gut microbiota abundance (class Bacteroidia id.912) || id:ebi-a-GCST90016911	exposure	Weighted median	87	0.0106755	0.0103252	0.301171	-0.00956194	0.030913	1.01073	0.990484	1.0314
pbc_ng_2021_GCST90061440.csv	ebi-a-GCST90016911	Gut microbiota abundance (class Bacteroidia id.912) || id:ebi-a-GCST90016911	exposure	Weighted mode	87	0.00935124	0.0153237	0.543306	-0.0206831	0.0393856	1.0094	0.979529	1.04017
pbc_ng_2021_GCST90061440.csv	ebi-a-GCST90017028	Gut microbiota abundance (genus Lachnospiraceae UCG010 id.11330) || id:ebi-a-GCST90017028	exposure	Inverse variance weighted	87	-0.0200046	0.0084133	0.0174194	-0.0364947	-0.00351451	0.980194	0.964163	0.996492
pbc_ng_2021_GCST90061440.csv	ebi-a-GCST90017028	Gut microbiota abundance (genus Lachnospiraceae UCG010 id.11330) || id:ebi-a-GCST90017028	exposure	MR Egger	87	-0.018541	0.0187617	0.325842	-0.0553139	0.018232	0.98163	0.946188	1.0184
pbc_ng_2021_GCST90061440.csv	ebi-a-GCST90017028	Gut microbiota abundance (genus Lachnospiraceae UCG010 id.11330) || id:ebi-a-GCST90017028	exposure	Weighted median	87	-0.014675	0.0124428	0.238239	-0.0390629	0.00971283	0.985432	0.96169	1.00976
pbc_ng_2021_GCST90061440.csv	ebi-a-GCST90017028	Gut microbiota abundance (genus Lachnospiraceae UCG010 id.11330) || id:ebi-a-GCST90017028	exposure	Weighted mode	87	-0.0153712	0.015293	0.317662	-0.0453456	0.0146031	0.984746	0.955667	1.01471
pbc_ng_2021_GCST90061440.csv	ebi-a-GCST90017092	Gut microbiota abundance (order Bacteroidales id.913) || id:ebi-a-GCST90017092	exposure	Inverse variance weighted	87	0.0152431	0.00683266	0.0256869	0.00185106	0.0286351	1.01536	1.00185	1.02905
pbc_ng_2021_GCST90061440.csv	ebi-a-GCST90017092	Gut microbiota abundance (order Bacteroidales id.913) || id:ebi-a-GCST90017092	exposure	MR Egger	87	0.00259445	0.0151417	0.86436	-0.0270833	0.0322722	1.0026	0.97328	1.0328
pbc_ng_2021_GCST90061440.csv	ebi-a-GCST90017092	Gut microbiota abundance (order Bacteroidales id.913) || id:ebi-a-GCST90017092	exposure	Weighted median	87	0.0106755	0.0106758	0.317324	-0.0102491	0.0316001	1.01073	0.989803	1.0321
pbc_ng_2021_GCST90061440.csv	ebi-a-GCST90017092	Gut microbiota abundance (order Bacteroidales id.913) || id:ebi-a-GCST90017092	exposure	Weighted mode	87	0.00935124	0.0141888	0.511621	-0.0184589	0.0371614	1.0094	0.98171	1.03786
pbc_ng_2021_GCST90061440.csv	ebi-a-GCST90017111	Gut microbiota abundance (phylum Bacteroidetes id.905) || id:ebi-a-GCST90017111	exposure	Inverse variance weighted	87	0.015757	0.00683244	0.0210989	0.00236546	0.0291486	1.01588	1.00237	1.02958
pbc_ng_2021_GCST90061440.csv	ebi-a-GCST90017111	Gut microbiota abundance (phylum Bacteroidetes id.905) || id:ebi-a-GCST90017111	exposure	MR Egger	87	0.0022557	0.0151412	0.881924	-0.027421	0.0319324	1.00226	0.972952	1.03245
pbc_ng_2021_GCST90061440.csv	ebi-a-GCST90017111	Gut microbiota abundance (phylum Bacteroidetes id.905) || id:ebi-a-GCST90017111	exposure	Weighted median	87	0.0126428	0.0106936	0.237096	-0.00831667	0.0336023	1.01272	0.991718	1.03417
pbc_ng_2021_GCST90061440.csv	ebi-a-GCST90017111	Gut microbiota abundance (phylum Bacteroidetes id.905) || id:ebi-a-GCST90017111	exposure	Weighted mode	87	0.01081	0.0144115	0.455245	-0.0174365	0.0390565	1.01087	0.982715	1.03983

## Sheet: table S7
Table S7：MR-Egger regression and MR-PRESSO global tests for reverse MR
id.outcome	trait	method	Q	Q_pval	egger_intercept	pval	RSSobs	pval
ebi-a-GCST90016911	(class Bacteroidia id.912)	MR Egger	74.9475	0.773972	0.0026586	0.351887	77.6979	0.776667
ebi-a-GCST90016911	(class Bacteroidia id.912)	Inverse variance weighted	75.8237	0.775614	0.0026586	0.351887
ebi-a-GCST90017028	(genus Lachnospiraceae UCG010 id.11330)	MR Egger	94.0232	0.235856	-0.000307527	0.930554	95.8224	0.271
ebi-a-GCST90017028	(genus Lachnospiraceae UCG010 id.11330)	Inverse variance weighted	94.0317	0.259529	-0.000307527	0.930554
ebi-a-GCST90017092	(order Bacteroidales id.913)	MR Egger	74.9475	0.773972	0.0026586	0.351887	77.6979	0.781667
ebi-a-GCST90017092	(order Bacteroidales id.913)	Inverse variance weighted	75.8237	0.775614	0.0026586	0.351887
ebi-a-GCST90017111	(phylum Bacteroidetes id.905)	MR Egger	75.8581	0.750595	0.00283784	0.320526	78.799	0.740333
ebi-a-GCST90017111	(phylum Bacteroidetes id.905)	Inverse variance weighted	76.8565	0.74928	0.00283784	0.320526

## Sheet: table S8
Table S8. STROBE-MR checklist of recommended items to address in reports of Mendelian randomisation studies
Item No.	Section	Checklist item	Section (paragraph number)
1	TITLE and ABSTRACT	Indicate Mendelian randomisation as the study’s design in the title and/or the abstract if that is a main purpose of the study	Title page & Abstract page
	INTRODUCTION
2	Background	Explain the scientific background and rationale for the reported study. What is the exposure? Is a potential causal relationship between exposure and outcome plausible? Justify why MR is a helpful method to address the study question	Introduction (paragraphs 1-3)
3	Objectives	State specific objectives clearly, including pre-specified causal hypotheses (if any). State that MR is a method that, under specific assumptions, intends to estimate causal effects	Introduction (paragraph 4-5) & Figure 1
	METHODS
4	Study design and data sources	Present key elements of the study design early in the article. Consider including a table listing sources of data for all phases of the study. For each data source contributing to the analysis, describe the following:	Methods (GWAS data & Statistical analysis) & Figure 1
	a)	Setting: Describe the study design and the underlying population, if possible. Describe the setting, locations, and relevant dates, including periods of recruitment, exposure, follow-up, and data collection, when available.	Methods (GWAS data & Instrument Variable Selection)
	b)	Participants: Give the eligibility criteria, and the sources and methods of selection of participants. Report the sample size, and whether any power or sample size calculations were carried out prior to the main analysis	Methods ( Instrument Variable Selection & Table S1 & Table S5 ) & Figure 1
	c)	Describe measurement, quality control and selection of genetic variants	Methods (GWAS data)
	d)	For each exposure, outcome, and other relevant variables, describe methods of assessment and diagnostic criteria for diseases	Methods (GWAS data )
	e)	Provide details of ethics committee approval and participant informed consent, if relevant	NA
5	Assumptions	Explicitly state the three core IV assumptions for the main analysis (relevance, independence and exclusion restriction) as well assumptions for any additional or sensitivity analysis	Methods (assumptions and design & Statistical analysis)
6	Statistical methods: main analysis	Describe statistical methods and statistics used
	a)	Describe how quantitative variables were handled in the analyses (i.e., scale, units, model)	Methods (Statistical analysis)& Figure 1
	b)	Describe how genetic variants were handled in the analyses and, if applicable, how their weights were selected	Methods ( Instrument Variable Selection & Statistical analysis)
	c)	Describe the MR estimator (e.g. two-stage least squares, Wald ratio) and related statistics. Detail the included covariates and, in case of two-sample MR, whether the same covariate set was used for adjustment in the two samples	Methods (Statistical analysis )
	d)	Explain how missing data were addressed	NA
	e)	If applicable, indicate how multiple testing was addressed	Methods (Statistical analysis)
7	Assessment of assumptions	Describe any methods or prior knowledge used to assess the assumptions or justify their validity	Methods (Statistical analysis)
8	Sensitivity analyses and additional analyses	Describe any sensitivity analyses or additional analyses performed (e.g. comparison of effect estimates from different approaches, independent replication, bias analytic techniques, validation of instruments, simulations)	Methods (Statistical analysis)
9	Software and pre-registration
	a)	Name statistical software and package(s), including version and settings used	Methods (Statistical analysis)
	b)	State whether the study protocol and details were pre-registered (as well as when and where)	NA
	RESULTS
10	Descriptive data
	a)	Report the numbers of individuals at each stage of included studies and reasons for exclusion. Consider use of a flow-diagram	Result (The causal effect of GM on PBC via forward MR) & Figure 1
	b)	Report summary statistics for phenotypic exposure(s), outcome(s) and other relevant variables (e.g. means, SDs, proportions)	NA
	c)	If the data sources include meta-analyses of previous studies, provide the assessments of heterogeneity across these studies	NA
	d)	For two-sample Mendelian randomisation:	NA
		i. Provide justification of the similarity of the genetic variant-exposure associations between the exposure and outcome samples
		ii. Provide information on the number of individuals who were in both samples for the exposure and for the outcome
11	Main results
	a)	Report the associations between genetic variant and exposure, and between genetic variant and outcome, preferably on an interpretable scale	Results (The causal effect of GM on PBC via forward MR & The causal effect of PBC on GM via reverse Mendelian randomization)
	b)	Report MR estimates of the relationship between exposure and outcome, and the measures of uncertainty from the MR analysis, on an interpretable scale, such as odds ratio or relative risk per SD difference	Results (The causal effect of GM on PBC via forward MR & The causal effect of PBC on GM via reverse Mendelian randomization)
	c)	If relevant, consider translating estimates of relative risk into absolute risk for a meaningful time period	NA
	d)	Consider plots to visualize results (e.g. forest plot, scatterplot of associations between genetic variants and outcome versus between genetic variants and exposure)	Figure 3& Figure 5
12	Assessment of assumptions
	a)	Report the assessment of the validity of the assumptions	Results (The causal effect of GM on PBC via forward MR & The causal effect of PBC on GM via reverse Mendelian randomization)
	b)	Report any additional statistics (e.g., assessments of heterogeneity across genetic variants, such as I2, Q statistic or E-value)	Table S4 & Table S7
13	Sensitivity analyses and additional analyses
	a)	Report any sensitivity analyses to assess the robustness of the main results to violations of the assumptions	Methods (Statistical analysis )
	b)	Report results from other sensitivity analyses or additional analyses
	c)	Report any assessment of direction of causal relationship (e.g., bidirectional MR)	Results (The causal effect of GM on PBC via forward MR & The causal effect of PBC on GM via reverse Mendelian randomization)
	d)	When relevant, report and compare with estimates from non-MR analyses	NA
	e)	Consider additional plots to visualize results (e.g., leave-one-out analyses)	figure S1 &figure S2
	DISCUSSION
14	Key results	Summarize key results with reference to study objectives	Discussion (paragraph 1)
15	Limitations	Discuss limitations of the study, taking into account the validity of the IV assumptions, other sources of potential bias, and imprecision. Discuss both direction and magnitude of any potential bias and any efforts to address them	Discussion (paragraph 12)
16	Interpretation
	a)	Meaning: Give a cautious overall interpretation of results in the context of their limitations and in comparison with other studies	Discussion (paragraph 2-10)
	b)	Mechanism: Discuss underlying biological mechanisms that could drive a potential causal relationship between the investigated exposure and the outcome, and whether the gene-environment equivalence assumption is reasonable. Use causal language carefully, clarifying that IV estimates may provide causal effects only under certain assumptions	Discussion (paragraph 2-10)
	c)	Clinical relevance: Discuss whether the results have clinical or public policy relevance, and to what extent they inform effect sizes of possible interventions	Discussion (paragraph 11-12)
17	Generalizability	Discuss the generalizability of the study results (a) to other populations, (b) across other exposure periods/timings, and (c) across other levels of exposure	Discussion (paragraph 11-12)& conclusion
	OTHER INFORMATION
18	Funding	Describe sources of funding and the role of funders in the present study and, if applicable, sources of funding for the databases and original study or studies on which the present study is based	Funding
19	Data and data sharing	Provide the data used to perform all analyses or report where and how the data can be accessed, and reference these sources in the article. Provide the statistical code needed to reproduce the results in the article,or report whether the code is publicly accessible and if so, where	Methods (GWAS data )
20	Conflicts of Interest	All authors should declare all potential conflicts of interest	Conflict of Interest

## Sheet: table S9
Table S9. SNPs variables used in species-level MR analyses
SNP	effect_allele.exposure	other_allele.exposure	effect_allele.outcome	other_allele.outcome	beta.exposure	beta.outcome	eaf.exposure	eaf.outcome	remove	palindromic	ambiguous	id.outcome	pval.outcome	se.outcome	outcome	mr_keep.outcome	id.exposure	chr.exposure	pos.exposure	se.exposure	pval.exposure	samplesize.exposure	exposure	mr_keep.exposure	mr_keep	rsq.exposure	effective_n.exposure	rsq.outcome	is_steiger_succ	steiger_dir	R2	F	FMean	F_pow_beta_se
rs12978412	T	C	T	C	0.140571	0.0101917	0.642047		FALSE	FALSE	FALSE	pbc_ng_2021_GCST90061440	0.662214	0.0233295	outcome	TRUE	GCST90027808	19	47945391	0.0307592	4.87641e-06	7738	Gut microbiota abundance (k_Bacteria.p_Firmicutes.c_Negativicutes.o_Selenomonadales.f_Veillonellaceae.g_Veillonella.s_Veillonella_unclassified)	TRUE	TRUE	0.00269249	7738		FALSE	TRUE	0.00908269	70.9077	58.6784	20.8853
rs3000812	G	A	G	A	0.154688	0.0117996	0.263653		FALSE	FALSE	FALSE	pbc_ng_2021_GCST90061440	0.590839	0.0219478	outcome	TRUE	GCST90027808	1	227588556	0.0337761	4.65425e-06	7738	Gut microbiota abundance (k_Bacteria.p_Firmicutes.c_Negativicutes.o_Selenomonadales.f_Veillonellaceae.g_Veillonella.s_Veillonella_unclassified)	TRUE	TRUE	0.00270397	7738		FALSE	TRUE	0.00929091	72.5486	58.6784	20.9746
rs8017450	T	G	T	G	0.262172	0.0449282	0.0721426		FALSE	FALSE	FALSE	pbc_ng_2021_GCST90061440	0.342062	0.0472879	outcome	TRUE	GCST90027808	14	62520084	0.058491	7.3855e-06	7738	Gut microbiota abundance (k_Bacteria.p_Firmicutes.c_Negativicutes.o_Selenomonadales.f_Veillonellaceae.g_Veillonella.s_Veillonella_unclassified)	TRUE	TRUE	0.00259031	7738		FALSE	TRUE	0.00920186	71.8467	58.6784	20.0907
rs1860691	G	A	G	A	0.144092	-0.0588872	0.183109		FALSE	FALSE	FALSE	pbc_ng_2021_GCST90061440	0.0418656	0.0289393	outcome	TRUE	GCST90027809	7	52336084	0.032234	7.81538e-06	7738	Gut microbiota abundance (k_Bacteria.p_Proteobacteria.c_Betaproteobacteria.o_Burkholderiales.f_Burkholderiales_noname.g_Burkholderiales_noname.s_Burkholderiales_bacterium_1_1_47)	TRUE	TRUE	0.00257641	7738		FALSE	TRUE	0.00621131	48.3511	58.6784	19.9826
rs4717625	G	A	G	A	0.173023	0.0243142	0.142545		FALSE	FALSE	FALSE	pbc_ng_2021_GCST90061440	0.423751	0.0303954	outcome	TRUE	GCST90027809	7	71508645	0.035912	1.45037e-06	7738	Gut microbiota abundance (k_Bacteria.p_Proteobacteria.c_Betaproteobacteria.o_Burkholderiales.f_Burkholderiales_noname.g_Burkholderiales_noname.s_Burkholderiales_bacterium_1_1_47)	TRUE	TRUE	0.00299165	7738		FALSE	TRUE	0.00731814	57.0305	58.6784	23.2129
rs9468851	G	A	G	A	-0.133177	0.00185506	0.234969		FALSE	FALSE	FALSE	pbc_ng_2021_GCST90061440	0.823013	0.00829367	outcome	TRUE	GCST90027809	6	30930633	0.029778	7.73749e-06	7738	Gut microbiota abundance (k_Bacteria.p_Proteobacteria.c_Betaproteobacteria.o_Burkholderiales.f_Burkholderiales_noname.g_Burkholderiales_noname.s_Burkholderiales_bacterium_1_1_47)	TRUE	TRUE	0.00257887	7738		FALSE	TRUE	0.00637644	49.6447	58.6784	20.0017
rs10865362	T	C	T	C	-0.148284	-0.0148955	0.798704		FALSE	FALSE	FALSE	pbc_ng_2021_GCST90061440	0.544079	0.0245534	outcome	TRUE	GCST90027810	2	67933923	0.0334266	9.16073e-06	7738	Gut microbiota abundance (k_Bacteria.p_Proteobacteria.c_Betaproteobacteria.o_Burkholderiales.f_Oxalobacteraceae.g_Oxalobacter.s_Oxalobacter_formigenes)	TRUE	TRUE	0.00253737	7738		FALSE	TRUE	0.00707033	55.0855	58.6784	19.6791
rs11068499	A	G	A	G	-0.162446	0.00136517	0.157012		FALSE	FALSE	FALSE	pbc_ng_2021_GCST90061440	0.96725	0.0332503	outcome	TRUE	GCST90027810	12	117892931	0.0363579	7.89696e-06	7738	Gut microbiota abundance (k_Bacteria.p_Proteobacteria.c_Betaproteobacteria.o_Burkholderiales.f_Oxalobacteraceae.g_Oxalobacter.s_Oxalobacter_formigenes)	TRUE	TRUE	0.00257386	7738		FALSE	TRUE	0.00698558	54.4206	58.6784	19.9628
rs12725104	G	A	G	A	0.154648	0.0154338	0.177096		FALSE	FALSE	FALSE	pbc_ng_2021_GCST90061440	0.599355	0.0293793	outcome	TRUE	GCST90027810	1	65268226	0.0346941	8.29354e-06	7738	Gut microbiota abundance (k_Bacteria.p_Proteobacteria.c_Betaproteobacteria.o_Burkholderiales.f_Oxalobacteraceae.g_Oxalobacter.s_Oxalobacter_formigenes)	TRUE	TRUE	0.00256181	7738		FALSE	TRUE	0.0069707	54.3039	58.6784	19.8691
rs73918563	C	T	C	T	-0.2743	0.000453315	0.0564855		FALSE	FALSE	FALSE	pbc_ng_2021_GCST90061440	0.978316	0.0166784	outcome	TRUE	GCST90027810	20	59220861	0.0586406	2.90195e-06	7738	Gut microbiota abundance (k_Bacteria.p_Proteobacteria.c_Betaproteobacteria.o_Burkholderiales.f_Oxalobacteraceae.g_Oxalobacter.s_Oxalobacter_formigenes)	TRUE	TRUE	0.00282041	7738		FALSE	TRUE	0.00801987	62.5433	58.6784	21.8804
rs10981640	A	C	A	C	-0.13751	0.0406344	0.175092		FALSE	FALSE	FALSE	pbc_ng_2021_GCST90061440	0.1161	0.0258594	outcome	TRUE	GCST90027811	9	115897803	0.0293968	2.90081e-06	7738	Gut microbiota abundance (k_Bacteria.p_Proteobacteria.c_Betaproteobacteria.o_Burkholderiales.f_Sutterellaceae.g_Parasutterella.s_Parasutterella_excrementihominis)	TRUE	TRUE	0.00282049	7738		FALSE	TRUE	0.00546223	42.4879	58.6784	21.8811
rs34613239	A	G	A	G	-0.152439	-0.000904438	0.127172		FALSE	FALSE	FALSE	pbc_ng_2021_GCST90061440	0.976535	0.0307498	outcome	TRUE	GCST90027811	2	144005379	0.033024	3.9121e-06	7738	Gut microbiota abundance (k_Bacteria.p_Proteobacteria.c_Betaproteobacteria.o_Burkholderiales.f_Sutterellaceae.g_Parasutterella.s_Parasutterella_excrementihominis)	TRUE	TRUE	0.00274677	7738		FALSE	TRUE	0.00515872	40.1148	58.6784	21.3075
rs7320949	A	G	A	G	0.104578	0.0438628	0.336448		FALSE	FALSE	FALSE	pbc_ng_2021_GCST90061440	0.0614118	0.0234495	outcome	TRUE	GCST90027811	13	99788169	0.0236651	9.91243e-06	7738	Gut microbiota abundance (k_Bacteria.p_Proteobacteria.c_Betaproteobacteria.o_Burkholderiales.f_Sutterellaceae.g_Parasutterella.s_Parasutterella_excrementihominis)	TRUE	TRUE	0.00251798	7738		FALSE	TRUE	0.00488319	37.9617	58.6784	19.5283
rs1421280	T	C	T	C	-0.106525	-0.0602731	0.797239		FALSE	FALSE	FALSE	pbc_ng_2021_GCST90061440	0.0170554	0.0252663	outcome	TRUE	GCST90027812	13	72726920	0.0234422	5.51544e-06	7738	Gut microbiota abundance (k_Bacteria.p_Proteobacteria.c_Betaproteobacteria.o_Burkholderiales.f_Sutterellaceae.g_Sutterella.s_Sutterella_wadsworthensis)	TRUE	TRUE	0.00266215	7738		FALSE	TRUE	0.00366865	28.4852	58.6784	20.6493
rs61790480	T	G	T	G	0.165737	-0.00988371	0.0765938		FALSE	FALSE	FALSE	pbc_ng_2021_GCST90061440	0.837165	0.048091	outcome	TRUE	GCST90027812	3	170532111	0.0362025	4.69343e-06	7738	Gut microbiota abundance (k_Bacteria.p_Proteobacteria.c_Betaproteobacteria.o_Burkholderiales.f_Sutterellaceae.g_Sutterella.s_Sutterella_wadsworthensis)	TRUE	TRUE	0.00270191	7738		FALSE	TRUE	0.00388558	30.1761	58.6784	20.9586
rs7179502	A	G	A	G	0.101697	0.00378563	0.264105		FALSE	FALSE	FALSE	pbc_ng_2021_GCST90061440	0.874597	0.0239866	outcome	TRUE	GCST90027812	15	101478959	0.0218773	3.34357e-06	7738	Gut microbiota abundance (k_Bacteria.p_Proteobacteria.c_Betaproteobacteria.o_Burkholderiales.f_Sutterellaceae.g_Sutterella.s_Sutterella_wadsworthensis)	TRUE	TRUE	0.00278549	7738		FALSE	TRUE	0.00402012	31.2252	58.6784	21.6087
rs12724599	T	C	T	C	0.092649	-0.0158588	0.32024		FALSE	FALSE	FALSE	pbc_ng_2021_GCST90061440	0.507029	0.0239028	outcome	TRUE	GCST90027814	1	202045541	0.0205377	6.44689e-06	7738	Gut microbiota abundance (k_Bacteria.p_Proteobacteria.c_Deltaproteobacteria.o_Desulfovibrionales.f_Desulfovibrionaceae.g_Bilophila.s_Bilophila_wadsworthia)	TRUE	TRUE	0.00262374	7738		FALSE	TRUE	0.00373717	29.0192	58.6784	20.3506
rs1688043	T	C	T	C	0.158759	-0.0173787	0.919366		FALSE	FALSE	FALSE	pbc_ng_2021_GCST90061440	0.759936	0.056874	outcome	TRUE	GCST90027814	19	35553341	0.0358258	9.36138e-06	7738	Gut microbiota abundance (k_Bacteria.p_Proteobacteria.c_Deltaproteobacteria.o_Desulfovibrionales.f_Desulfovibrionaceae.g_Bilophila.s_Bilophila_wadsworthia)	TRUE	TRUE	0.00253202	7738		FALSE	TRUE	0.00373692	29.0172	58.6784	19.6374
rs34196897	A	G	A	G	0.192718	-0.0243055	0.0541149		FALSE	FALSE	FALSE	pbc_ng_2021_GCST90061440	0.640367	0.0520254	outcome	TRUE	GCST90027814	12	45843593	0.042692	6.35697e-06	7738	Gut microbiota abundance (k_Bacteria.p_Proteobacteria.c_Deltaproteobacteria.o_Desulfovibrionales.f_Desulfovibrionaceae.g_Bilophila.s_Bilophila_wadsworthia)	TRUE	TRUE	0.0026272	7738		FALSE	TRUE	0.00380215	29.5257	58.6784	20.3775
rs6852392	T	C	T	C	0.0834404	-0.00505474	0.513342		FALSE	FALSE	FALSE	pbc_ng_2021_GCST90061440	0.823629	0.0226792	outcome	TRUE	GCST90027814	4	29441154	0.0187833	8.90164e-06	7738	Gut microbiota abundance (k_Bacteria.p_Proteobacteria.c_Deltaproteobacteria.o_Desulfovibrionales.f_Desulfovibrionaceae.g_Bilophila.s_Bilophila_wadsworthia)	TRUE	TRUE	0.0025444	7738		FALSE	TRUE	0.00347867	27.0049	58.6784	19.7337
rs77902968	A	G	A	G	-0.271803	0.0215613	0.0586389		FALSE	FALSE	FALSE	pbc_ng_2021_GCST90061440	0.688653	0.0538112	outcome	TRUE	GCST90027815	2	233883133	0.0579941	2.77594e-06	7738	Gut microbiota abundance (k_Bacteria.p_Proteobacteria.c_Deltaproteobacteria.o_Desulfovibrionales.f_Desulfovibrionaceae.g_Desulfovibrio.s_Desulfovibrio_piger)	TRUE	TRUE	0.00283135	7738		FALSE	TRUE	0.00815606	63.6141	58.6784	21.9655
rs11149171	C	T	C	T	-0.151409	0.0352275	0.153328		FALSE	FALSE	FALSE	pbc_ng_2021_GCST90061440	0.252879	0.0308098	outcome	TRUE	GCST90027816	13	25235968	0.0307603	8.55658e-07	7738	Gut microbiota abundance (k_Bacteria.p_Proteobacteria.c_Gammaproteobacteria.o_Enterobacteriales.f_Enterobacteriaceae.g_Escherichia.s_Escherichia_coli)	TRUE	TRUE	0.00312211	7738		FALSE	TRUE	0.0059521	46.3211	58.6784	24.2283
rs17729286	A	C	A	C	-0.20256	0.0211588	0.0631649		FALSE	FALSE	FALSE	pbc_ng_2021_GCST90061440	0.633141	0.0443292	outcome	TRUE	GCST90027816	4	1101148	0.0456221	8.99829e-06	7738	Gut microbiota abundance (k_Bacteria.p_Proteobacteria.c_Gammaproteobacteria.o_Enterobacteriales.f_Enterobacteriaceae.g_Escherichia.s_Escherichia_coli)	TRUE	TRUE	0.00254176	7738		FALSE	TRUE	0.00485597	37.7491	58.6784	19.7132
rs6857075	C	T	C	T	0.104214	0.0219634	0.420368		FALSE	FALSE	FALSE	pbc_ng_2021_GCST90061440	0.368084	0.0244019	outcome	TRUE	GCST90027816	4	146937467	0.0225159	3.68409e-06	7738	Gut microbiota abundance (k_Bacteria.p_Proteobacteria.c_Gammaproteobacteria.o_Enterobacteriales.f_Enterobacteriaceae.g_Escherichia.s_Escherichia_coli)	TRUE	TRUE	0.00276157	7738		FALSE	TRUE	0.00529254	41.1609	58.6784	21.4227
rs78009268	T	C	T	C	0.20892	-0.0598912	0.0776471		FALSE	FALSE	FALSE	pbc_ng_2021_GCST90061440	0.150557	0.0416615	outcome	TRUE	GCST90027816	13	96188617	0.0418614	6.01437e-07	7738	Gut microbiota abundance (k_Bacteria.p_Proteobacteria.c_Gammaproteobacteria.o_Enterobacteriales.f_Enterobacteriaceae.g_Escherichia.s_Escherichia_coli)	TRUE	TRUE	0.00320937	7738		FALSE	TRUE	0.00625191	48.669	58.6784	24.9076
rs12300342	G	A	G	A	0.109002	-0.000412982	0.367899		FALSE	FALSE	FALSE	pbc_ng_2021_GCST90061440	0.984751	0.0216071	outcome	TRUE	GCST90027817	12	61422160	0.0208365	1.68322e-07	7738	Gut microbiota abundance (k_Bacteria.p_Proteobacteria.c_Gammaproteobacteria.o_Enterobacteriales.f_Enterobacteriaceae.g_Escherichia.s_Escherichia_unclassified)	TRUE	TRUE	0.00352508	7738		FALSE	TRUE	0.00552604	42.987	58.6784	27.3665
rs35630916	T	G	T	G	0.174552	-0.0743206	0.0768958		FALSE	FALSE	FALSE	pbc_ng_2021_GCST90061440	0.181785	0.0556593	outcome	TRUE	GCST90027817	13	78731727	0.0388198	6.90892e-06	7738	Gut microbiota abundance (k_Bacteria.p_Proteobacteria.c_Gammaproteobacteria.o_Enterobacteriales.f_Enterobacteriaceae.g_Escherichia.s_Escherichia_unclassified)	TRUE	TRUE	0.00260671	7738		FALSE	TRUE	0.00432547	33.6072	58.6784	20.2182
rs7132825	A	G	A	G	0.227758	0.0320323	0.0869464		FALSE	FALSE	FALSE	pbc_ng_2021_GCST90061440	0.3882	0.0371223	outcome	TRUE	GCST90027818	12	1500603	0.050722	7.11181e-06	7738	Gut microbiota abundance (k_Bacteria.p_Proteobacteria.c_Gammaproteobacteria.o_Pasteurellales.f_Pasteurellaceae.g_Haemophilus.s_Haemophilus_parainfluenzae)	TRUE	TRUE	0.00259961	7738		FALSE	TRUE	0.00823617	64.2441	58.6784	20.163
rs12710731	T	C	T	C	0.0907615	0.00966015	0.290693		FALSE	FALSE	FALSE	pbc_ng_2021_GCST90061440	0.670436	0.0227004	outcome	TRUE	GCST90027819	2	16720355	0.0199387	5.313e-06	7738	Gut microbiota abundance (k_Bacteria.p_Verrucomicrobia.c_Verrucomicrobiae.o_Verrucomicrobiales.f_Verrucomicrobiaceae.g_Akkermansia.s_Akkermansia_muciniphila)	TRUE	TRUE	0.00267135	7738		FALSE	TRUE	0.00339705	26.3692	58.6784	20.7209
rs1532932	G	A	G	A	-0.0995889	0.00674808	0.786723		FALSE	FALSE	FALSE	pbc_ng_2021_GCST90061440	0.789458	0.0252723	outcome	TRUE	GCST90027819	16	10082174	0.0223104	8.05212e-06	7738	Gut microbiota abundance (k_Bacteria.p_Verrucomicrobia.c_Verrucomicrobiae.o_Verrucomicrobiales.f_Verrucomicrobiaceae.g_Akkermansia.s_Akkermansia_muciniphila)	TRUE	TRUE	0.00256906	7738		FALSE	TRUE	0.00332826	25.8334	58.6784	19.9254
rs35895642	T	C	T	C	0.109958	-0.0175133	0.198579		FALSE	FALSE	FALSE	pbc_ng_2021_GCST90061440	0.529409	0.0278471	outcome	TRUE	GCST90027819	15	37816202	0.0229038	1.5799e-06	7738	Gut microbiota abundance (k_Bacteria.p_Verrucomicrobia.c_Verrucomicrobiae.o_Verrucomicrobiales.f_Verrucomicrobiaceae.g_Akkermansia.s_Akkermansia_muciniphila)	TRUE	TRUE	0.0029705	7738		FALSE	TRUE	0.00384838	29.8861	58.6784	23.0483
rs12367159	T	C	T	C	0.144297	0.051661	0.888638		FALSE	FALSE	FALSE	pbc_ng_2021_GCST90061440	0.152747	0.0361292	outcome	TRUE	GCST90027820	12	53379025	0.030907	3.03047e-06	7738	Gut microbiota abundance (k_Bacteria.p_Bacteroidetes.c_Bacteroidia.o_Bacteroidales.f_Bacteroidaceae.g_Bacteroides.s_Bacteroides_caccae)	TRUE	TRUE	0.00280972	7738		FALSE	TRUE	0.00412104	32.0123	58.6784	21.7972
rs12739496	A	C	A	C	-0.179708	0.0856872	0.0567297		FALSE	FALSE	FALSE	pbc_ng_2021_GCST90061440	0.0461855	0.0429791	outcome	TRUE	GCST90027820	1	194030338	0.0405186	9.19899e-06	7738	Gut microbiota abundance (k_Bacteria.p_Bacteroidetes.c_Bacteroidia.o_Bacteroidales.f_Bacteroidaceae.g_Bacteroides.s_Bacteroides_caccae)	TRUE	TRUE	0.00253633	7738		FALSE	TRUE	0.0034563	26.8307	58.6784	19.671
rs144905245	A	G	A	G	0.183247	-0.140381	0.0565893		FALSE	FALSE	FALSE	pbc_ng_2021_GCST90061440	0.0699964	0.0774758	outcome	TRUE	GCST90027820	3	147732932	0.0413997	9.58672e-06	7738	Gut microbiota abundance (k_Bacteria.p_Bacteroidetes.c_Bacteroidia.o_Bacteroidales.f_Bacteroidaceae.g_Bacteroides.s_Bacteroides_caccae)	TRUE	TRUE	0.00252618	7738		FALSE	TRUE	0.00358541	27.8365	58.6784	19.592
rs2204037	G	A	G	A	-0.0880093	-0.0192633	0.593001		FALSE	FALSE	FALSE	pbc_ng_2021_GCST90061440	0.353516	0.0207625	outcome	TRUE	GCST90027820	13	63436800	0.0190422	3.80426e-06	7738	Gut microbiota abundance (k_Bacteria.p_Bacteroidetes.c_Bacteroidia.o_Bacteroidales.f_Bacteroidaceae.g_Bacteroides.s_Bacteroides_caccae)	TRUE	TRUE	0.00275365	7738		FALSE	TRUE	0.00373883	29.0321	58.6784	21.3611
rs2457684	C	T	C	T	-0.0845478	0.0318173	0.524423		FALSE	FALSE	FALSE	pbc_ng_2021_GCST90061440	0.140261	0.0215737	outcome	TRUE	GCST90027820	11	88139983	0.0189817	8.42151e-06	7738	Gut microbiota abundance (k_Bacteria.p_Bacteroidetes.c_Bacteroidia.o_Bacteroidales.f_Bacteroidaceae.g_Bacteroides.s_Bacteroides_caccae)	TRUE	TRUE	0.00255803	7738		FALSE	TRUE	0.00356564	27.6825	58.6784	19.8397
rs868452	A	G	A	G	-0.125405	-0.0120496	0.140339		FALSE	FALSE	FALSE	pbc_ng_2021_GCST90061440	0.733053	0.0353291	outcome	TRUE	GCST90027820	12	116179325	0.0272938	4.33471e-06	7738	Gut microbiota abundance (k_Bacteria.p_Bacteroidetes.c_Bacteroidia.o_Bacteroidales.f_Bacteroidaceae.g_Bacteroides.s_Bacteroides_caccae)	TRUE	TRUE	0.00272146	7738		FALSE	TRUE	0.00379459	29.4668	58.6784	21.1107
rs2411041	A	G	A	G	0.157338	-0.0209373	0.145481		FALSE	FALSE	FALSE	pbc_ng_2021_GCST90061440	0.523797	0.0328426	outcome	TRUE	GCST90027821	17	74913863	0.0355172	9.42692e-06	7738	Gut microbiota abundance (k_Bacteria.p_Bacteroidetes.c_Bacteroidia.o_Bacteroidales.f_Bacteroidaceae.g_Bacteroides.s_Bacteroides_cellulosilyticus)	TRUE	TRUE	0.00253031	7738		FALSE	TRUE	0.00615496	47.9097	58.6784	19.6241
rs2838820	C	T	C	T	0.10754	0.0138434	0.594867		FALSE	FALSE	FALSE	pbc_ng_2021_GCST90061440	0.539259	0.0225487	outcome	TRUE	GCST90027821	21	46646005	0.0242173	8.96912e-06	7738	Gut microbiota abundance (k_Bacteria.p_Bacteroidetes.c_Bacteroidia.o_Bacteroidales.f_Bacteroidaceae.g_Bacteroides.s_Bacteroides_cellulosilyticus)	TRUE	TRUE	0.00254253	7738		FALSE	TRUE	0.00557426	43.3642	58.6784	19.7192
rs1157623	A	G	A	G	0.258555	0.0282923	0.0893965		FALSE	FALSE	FALSE	pbc_ng_2021_GCST90061440	0.56212	0.0488054	outcome	TRUE	GCST90027822	3	192752645	0.0585189	9.94764e-06	7738	Gut microbiota abundance (k_Bacteria.p_Bacteroidetes.c_Bacteroidia.o_Bacteroidales.f_Bacteroidaceae.g_Bacteroides.s_Bacteroides_clarus)	TRUE	TRUE	0.00251711	7738		FALSE	TRUE	0.0108839	85.1246	58.6784	19.5215
rs1470205	T	C	T	C	-0.172977	0.0136257	0.592543		FALSE	FALSE	FALSE	pbc_ng_2021_GCST90061440	0.662808	0.0312488	outcome	TRUE	GCST90027822	3	77316688	0.0344305	5.06198e-07	7738	Gut microbiota abundance (k_Bacteria.p_Bacteroidetes.c_Bacteroidia.o_Bacteroidales.f_Bacteroidaceae.g_Bacteroides.s_Bacteroides_clarus)	TRUE	TRUE	0.00325206	7738		FALSE	TRUE	0.014448	113.408	58.6784	25.24
rs1667938	T	C	T	C	-0.261236	-0.015662	0.0938965		FALSE	FALSE	FALSE	pbc_ng_2021_GCST90061440	0.645735	0.0340704	outcome	TRUE	GCST90027822	18	74875950	0.0580537	6.79814e-06	7738	Gut microbiota abundance (k_Bacteria.p_Bacteroidetes.c_Bacteroidia.o_Bacteroidales.f_Bacteroidaceae.g_Bacteroides.s_Bacteroides_clarus)	TRUE	TRUE	0.00261069	7738		FALSE	TRUE	0.0116124	90.8892	58.6784	20.2491
rs814760	A	G	A	G	0.188016	-0.0195387	0.216443		FALSE	FALSE	FALSE	pbc_ng_2021_GCST90061440	0.460582	0.0264792	outcome	TRUE	GCST90027822	1	110980659	0.0414282	5.6697e-06	7738	Gut microbiota abundance (k_Bacteria.p_Bacteroidetes.c_Bacteroidia.o_Bacteroidales.f_Bacteroidaceae.g_Bacteroides.s_Bacteroides_clarus)	TRUE	TRUE	0.00265538	7738		FALSE	TRUE	0.0119904	93.8835	58.6784	20.5967
rs17141635	A	G	A	G	-0.408239	-0.0226152	0.0512244		FALSE	FALSE	FALSE	pbc_ng_2021_GCST90061440	0.717978	0.0626178	outcome	TRUE	GCST90027823	11	80877325	0.0847866	1.47279e-06	7738	Gut microbiota abundance (k_Bacteria.p_Bacteroidetes.c_Bacteroidia.o_Bacteroidales.f_Bacteroidaceae.g_Bacteroides.s_Bacteroides_coprocola)	TRUE	TRUE	0.00298785	7738		FALSE	TRUE	0.0161994	127.382	58.6784	23.1833
rs10119693	A	G	A	G	-0.081408	-0.00176375	0.436269		FALSE	FALSE	FALSE	pbc_ng_2021_GCST90061440	0.938767	0.0229597	outcome	TRUE	GCST90027824	9	21796791	0.0172789	2.4602e-06	7738	Gut microbiota abundance (k_Bacteria.p_Bacteroidetes.c_Bacteroidia.o_Bacteroidales.f_Bacteroidaceae.g_Bacteroides.s_Bacteroides_dorei)	TRUE	TRUE	0.00286115	7738		FALSE	TRUE	0.0032598	25.3003	58.6784	22.1974
rs2721884	A	G	A	G	0.0940826	0.00414837	0.684244		FALSE	FALSE	FALSE	pbc_ng_2021_GCST90061440	0.852024	0.0222389	outcome	TRUE	GCST90027824	8	133534265	0.018166	2.23023e-07	7738	Gut microbiota abundance (k_Bacteria.p_Bacteroidetes.c_Bacteroidia.o_Bacteroidales.f_Bacteroidaceae.g_Bacteroides.s_Bacteroides_dorei)	TRUE	TRUE	0.00345526	7738		FALSE	TRUE	0.00382482	29.7024	58.6784	26.8225
rs387171	A	G	A	G	-0.0772341	0.0157662	0.579698		FALSE	FALSE	FALSE	pbc_ng_2021_GCST90061440	0.476414	0.022141	outcome	TRUE	GCST90027824	15	24278595	0.0173479	8.50472e-06	7738	Gut microbiota abundance (k_Bacteria.p_Bacteroidetes.c_Bacteroidia.o_Bacteroidales.f_Bacteroidaceae.g_Bacteroides.s_Bacteroides_dorei)	TRUE	TRUE	0.00255562	7738		FALSE	TRUE	0.00290678	22.5524	58.6784	19.8209
rs72819063	A	G	A	G	-0.157902	0.00129491	0.0783342		FALSE	FALSE	FALSE	pbc_ng_2021_GCST90061440	0.975894	0.0428543	outcome	TRUE	GCST90027824	5	177707736	0.0319381	7.65279e-07	7738	Gut microbiota abundance (k_Bacteria.p_Bacteroidetes.c_Bacteroidia.o_Bacteroidales.f_Bacteroidaceae.g_Bacteroides.s_Bacteroides_dorei)	TRUE	TRUE	0.00314971	7738		FALSE	TRUE	0.00360023	27.952	58.6784	24.4431
rs7998315	A	G	A	G	-0.0861361	-0.0146983	0.260547		FALSE	FALSE	FALSE	pbc_ng_2021_GCST90061440	0.535509	0.0237216	outcome	TRUE	GCST90027824	13	73854666	0.0193946	8.94396e-06	7738	Gut microbiota abundance (k_Bacteria.p_Bacteroidetes.c_Bacteroidia.o_Bacteroidales.f_Bacteroidaceae.g_Bacteroides.s_Bacteroides_dorei)	TRUE	TRUE	0.00254323	7738		FALSE	TRUE	0.00285889	22.1798	58.6784	19.7246
rs13312424	T	C	T	C	-0.124602	0.0197931	0.571065		FALSE	FALSE	FALSE	pbc_ng_2021_GCST90061440	0.353272	0.0213228	outcome	TRUE	GCST90027825	7	11754881	0.0274661	5.71781e-06	7738	Gut microbiota abundance (k_Bacteria.p_Bacteroidetes.c_Bacteroidia.o_Bacteroidales.f_Bacteroidaceae.g_Bacteroides.s_Bacteroides_eggerthii)	TRUE	TRUE	0.0026533	7738		FALSE	TRUE	0.00760601	59.2911	58.6784	20.5805
rs4767925	G	A	G	A	-0.234803	0.0241088	0.0850648		FALSE	FALSE	FALSE	pbc_ng_2021_GCST90061440	0.479281	0.034078	outcome	TRUE	GCST90027825	12	121085949	0.0487333	1.44911e-06	7738	Gut microbiota abundance (k_Bacteria.p_Bacteroidetes.c_Bacteroidia.o_Bacteroidales.f_Bacteroidaceae.g_Bacteroides.s_Bacteroides_eggerthii)	TRUE	TRUE	0.00299184	7738		FALSE	TRUE	0.00858178	66.9633	58.6784	23.2143
rs11113150	A	G	A	G	-0.159798	0.00919784	0.434855		FALSE	FALSE	FALSE	pbc_ng_2021_GCST90061440	0.688266	0.0229253	outcome	TRUE	GCST90027826	12	107350988	0.0361068	9.61302e-06	7738	Gut microbiota abundance (k_Bacteria.p_Bacteroidetes.c_Bacteroidia.o_Bacteroidales.f_Bacteroidaceae.g_Bacteroides.s_Bacteroides_faecis)	TRUE	TRUE	0.00252552	7738		FALSE	TRUE	0.012551	98.3284	58.6784	19.5869
rs1124157	A	G	A	G	0.195345	-0.0515215	0.42738		FALSE	FALSE	FALSE	pbc_ng_2021_GCST90061440	0.0952556	0.0308826	outcome	TRUE	GCST90027826	7	141018239	0.036911	1.20765e-07	7738	Gut microbiota abundance (k_Bacteria.p_Bacteroidetes.c_Bacteroidia.o_Bacteroidales.f_Bacteroidaceae.g_Bacteroides.s_Bacteroides_faecis)	TRUE	TRUE	0.00360751	7738		FALSE	TRUE	0.0186774	147.238	58.6784	28.0087
rs7314394	C	T	C	T	-0.326054	-0.0475433	0.918665		FALSE	FALSE	FALSE	pbc_ng_2021_GCST90061440	0.222971	0.0390126	outcome	TRUE	GCST90027826	12	27152666	0.0676043	1.41433e-06	7738	Gut microbiota abundance (k_Bacteria.p_Bacteroidetes.c_Bacteroidia.o_Bacteroidales.f_Bacteroidaceae.g_Bacteroides.s_Bacteroides_faecis)	TRUE	TRUE	0.00299785	7738		FALSE	TRUE	0.0158871	124.886	58.6784	23.2611
rs10744662	A	G	A	G	-0.156201	-0.00276233	0.575063		FALSE	FALSE	FALSE	pbc_ng_2021_GCST90061440	0.915704	0.0260974	outcome	TRUE	GCST90027827	12	4915208	0.0327887	1.89911e-06	7738	Gut microbiota abundance (k_Bacteria.p_Bacteroidetes.c_Bacteroidia.o_Bacteroidales.f_Bacteroidaceae.g_Bacteroides.s_Bacteroides_finegoldii)	TRUE	TRUE	0.00292503	7738		FALSE	TRUE	0.0119244	93.3607	58.6784	22.6944
rs2717057	T	C	T	C	0.154812	0.018392	0.368137		FALSE	FALSE	FALSE	pbc_ng_2021_GCST90061440	0.408603	0.0222568	outcome	TRUE	GCST90027827	2	58127907	0.0342997	6.37588e-06	7738	Gut microbiota abundance (k_Bacteria.p_Bacteroidetes.c_Bacteroidia.o_Bacteroidales.f_Bacteroidaceae.g_Bacteroides.s_Bacteroides_finegoldii)	TRUE	TRUE	0.00262646	7738		FALSE	TRUE	0.0111499	87.2283	58.6784	20.3718
rs496238	T	C	T	C	-0.172436	-0.00740461	0.425584		FALSE	FALSE	FALSE	pbc_ng_2021_GCST90061440	0.742046	0.0224965	outcome	TRUE	GCST90027827	13	101977785	0.0338549	3.51706e-07	7738	Gut microbiota abundance (k_Bacteria.p_Bacteroidetes.c_Bacteroidia.o_Bacteroidales.f_Bacteroidaceae.g_Bacteroides.s_Bacteroides_finegoldii)	TRUE	TRUE	0.00334228	7738		FALSE	TRUE	0.0145378	114.123	58.6784	25.9426
rs62210593	T	C	T	C	-0.148033	0.0183113	0.548709		FALSE	FALSE	FALSE	pbc_ng_2021_GCST90061440	0.418949	0.0226556	outcome	TRUE	GCST90027827	20	34004767	0.0328515	6.60192e-06	7738	Gut microbiota abundance (k_Bacteria.p_Bacteroidetes.c_Bacteroidia.o_Bacteroidales.f_Bacteroidaceae.g_Bacteroides.s_Bacteroides_finegoldii)	TRUE	TRUE	0.00261789	7738		FALSE	TRUE	0.0108529	84.8792	58.6784	20.3052
rs3797248	A	G	A	G	-0.161285	0.00518816	0.147756		FALSE	FALSE	FALSE	pbc_ng_2021_GCST90061440	0.788443	0.0193348	outcome	TRUE	GCST90027828	5	53509186	0.0354143	5.25811e-06	7738	Gut microbiota abundance (k_Bacteria.p_Bacteroidetes.c_Bacteroidia.o_Bacteroidales.f_Bacteroidaceae.g_Bacteroides.s_Bacteroides_fragilis)	TRUE	TRUE	0.00267394	7738		FALSE	TRUE	0.00655129	51.015	58.6784	20.741
rs4430574	A	G	A	G	0.195673	0.0630264	0.0993103		FALSE	FALSE	FALSE	pbc_ng_2021_GCST90061440	0.0985929	0.0381582	outcome	TRUE	GCST90027828	12	125986360	0.0429614	5.24807e-06	7738	Gut microbiota abundance (k_Bacteria.p_Bacteroidetes.c_Bacteroidia.o_Bacteroidales.f_Bacteroidaceae.g_Bacteroides.s_Bacteroides_fragilis)	TRUE	TRUE	0.00267439	7738		FALSE	TRUE	0.00684954	53.3535	58.6784	20.7446
rs4902984	C	T	C	T	-0.256543	0.0235515	0.942811		FALSE	FALSE	FALSE	pbc_ng_2021_GCST90061440	0.664662	0.0543306	outcome	TRUE	GCST90027828	14	72550927	0.0563626	5.32243e-06	7738	Gut microbiota abundance (k_Bacteria.p_Bacteroidetes.c_Bacteroidia.o_Bacteroidales.f_Bacteroidaceae.g_Bacteroides.s_Bacteroides_fragilis)	TRUE	TRUE	0.00267092	7738		FALSE	TRUE	0.00709721	55.2964	58.6784	20.7175
rs912	C	T	C	T	0.184344	-0.0492691	0.109284		FALSE	FALSE	FALSE	pbc_ng_2021_GCST90061440	0.149423	0.0341773	outcome	TRUE	GCST90027828	3	21028234	0.0411452	7.45332e-06	7738	Gut microbiota abundance (k_Bacteria.p_Bacteroidetes.c_Bacteroidia.o_Bacteroidales.f_Bacteroidaceae.g_Bacteroides.s_Bacteroides_fragilis)	TRUE	TRUE	0.00258808	7738		FALSE	TRUE	0.00661582	51.5209	58.6784	20.0733
rs9818008	C	A	C	A	0.143936	0.0490871	0.801254		FALSE	FALSE	FALSE	pbc_ng_2021_GCST90061440	0.165353	0.0353834	outcome	TRUE	GCST90027828	3	185014098	0.032187	7.75408e-06	7738	Gut microbiota abundance (k_Bacteria.p_Bacteroidetes.c_Bacteroidia.o_Bacteroidales.f_Bacteroidaceae.g_Bacteroides.s_Bacteroides_fragilis)	TRUE	TRUE	0.00257834	7738		FALSE	TRUE	0.00659838	51.3841	58.6784	19.9976
rs17860571	G	T	G	T	-0.190425	0.00472657	0.244932		FALSE	FALSE	FALSE	pbc_ng_2021_GCST90061440	0.863057	0.027403	outcome	TRUE	GCST90027829	11	102818171	0.0421554	6.26628e-06	7738	Gut microbiota abundance (k_Bacteria.p_Bacteroidetes.c_Bacteroidia.o_Bacteroidales.f_Bacteroidaceae.g_Bacteroides.s_Bacteroides_intestinalis)	TRUE	TRUE	0.00263076	7738		FALSE	TRUE	0.0134125	105.17	58.6784	20.4052
rs4793180	T	C	T	C	-0.209751	0.00276001	0.185396		FALSE	FALSE	FALSE	pbc_ng_2021_GCST90061440	0.91939	0.0272724	outcome	TRUE	GCST90027829	17	43121308	0.0473993	9.63607e-06	7738	Gut microbiota abundance (k_Bacteria.p_Bacteroidetes.c_Bacteroidia.o_Bacteroidales.f_Bacteroidaceae.g_Bacteroides.s_Bacteroides_intestinalis)	TRUE	TRUE	0.00252493	7738		FALSE	TRUE	0.0132888	104.186	58.6784	19.5823
rs72656234	A	G	A	G	-0.364852	-0.00635428	0.0650805		FALSE	FALSE	FALSE	pbc_ng_2021_GCST90061440	0.887787	0.0450323	outcome	TRUE	GCST90027829	13	109730036	0.0753615	1.28956e-06	7738	Gut microbiota abundance (k_Bacteria.p_Bacteroidetes.c_Bacteroidia.o_Bacteroidales.f_Bacteroidaceae.g_Bacteroides.s_Bacteroides_intestinalis)	TRUE	TRUE	0.00302068	7738		FALSE	TRUE	0.016199	127.379	58.6784	23.4387
rs4937922	A	G	A	G	-0.237213	0.00537824	0.0580265		FALSE	FALSE	FALSE	pbc_ng_2021_GCST90061440	0.911624	0.0484567	outcome	TRUE	GCST90027830	11	134490977	0.0522438	5.61203e-06	7738	Gut microbiota abundance (k_Bacteria.p_Bacteroidetes.c_Bacteroidia.o_Bacteroidales.f_Bacteroidaceae.g_Bacteroides.s_Bacteroides_massiliensis)	TRUE	TRUE	0.00265788	7738		FALSE	TRUE	0.00615137	47.8816	58.6784	20.6161
rs1021440	G	A	G	A	-0.082971	0.034576	0.345975		FALSE	FALSE	FALSE	pbc_ng_2021_GCST90061440	0.123129	0.0224262	outcome	TRUE	GCST90027832	9	94379045	0.0181463	4.82325e-06	7738	Gut microbiota abundance (k_Bacteria.p_Bacteroidetes.c_Bacteroidia.o_Bacteroidales.f_Bacteroidaceae.g_Bacteroides.s_Bacteroides_ovatus)	TRUE	TRUE	0.00269518	7738		FALSE	TRUE	0.00311546	24.1765	58.6784	20.9063
rs10820045	A	C	A	C	-0.16593	0.097707	0.0554877		FALSE	FALSE	FALSE	pbc_ng_2021_GCST90061440	0.0399833	0.047571	outcome	TRUE	GCST90027832	9	104830105	0.0370648	7.57827e-06	7738	Gut microbiota abundance (k_Bacteria.p_Bacteroidetes.c_Bacteroidia.o_Bacteroidales.f_Bacteroidaceae.g_Bacteroides.s_Bacteroides_ovatus)	TRUE	TRUE	0.00258396	7738		FALSE	TRUE	0.00288592	22.3901	58.6784	20.0413
rs190949005	G	A	G	A	-0.15371	0.0121397	0.0654208		FALSE	FALSE	FALSE	pbc_ng_2021_GCST90061440	0.746593	0.0375685	outcome	TRUE	GCST90027832	2	56319707	0.0346341	9.07423e-06	7738	Gut microbiota abundance (k_Bacteria.p_Bacteroidetes.c_Bacteroidia.o_Bacteroidales.f_Bacteroidaceae.g_Bacteroides.s_Bacteroides_ovatus)	TRUE	TRUE	0.00253966	7738		FALSE	TRUE	0.00288912	22.415	58.6784	19.6968
rs72677788	A	G	A	G	-0.184455	-0.0250095	0.0587673		FALSE	FALSE	FALSE	pbc_ng_2021_GCST90061440	0.590533	0.0464805	outcome	TRUE	GCST90027832	4	126550852	0.0372574	7.39009e-07	7738	Gut microbiota abundance (k_Bacteria.p_Bacteroidetes.c_Bacteroidia.o_Bacteroidales.f_Bacteroidaceae.g_Bacteroides.s_Bacteroides_ovatus)	TRUE	TRUE	0.00315839	7738		FALSE	TRUE	0.00376395	29.2279	58.6784	24.5107
rs10145379	G	T	G	T	0.169767	-0.0240302	0.585952		FALSE	FALSE	FALSE	pbc_ng_2021_GCST90061440	0.274145	0.0219742	outcome	TRUE	GCST90027833	14	38065813	0.0347573	1.03767e-06	7738	Gut microbiota abundance (k_Bacteria.p_Bacteroidetes.c_Bacteroidia.o_Bacteroidales.f_Bacteroidaceae.g_Bacteroides.s_Bacteroides_plebeius)	TRUE	TRUE	0.0030744	7738		FALSE	TRUE	0.0139846	109.719	58.6784	23.8569
rs2432926	A	G	A	G	0.367179	0.00348422	0.051061		FALSE	FALSE	FALSE	pbc_ng_2021_GCST90061440	0.945345	0.0508251	outcome	TRUE	GCST90027833	5	154996909	0.0767104	1.69672e-06	7738	Gut microbiota abundance (k_Bacteria.p_Bacteroidetes.c_Bacteroidia.o_Bacteroidales.f_Bacteroidaceae.g_Bacteroides.s_Bacteroides_plebeius)	TRUE	TRUE	0.00295288	7738		FALSE	TRUE	0.0130651	102.41	58.6784	22.9112
rs17111728	C	T	C	T	0.3336	-0.0228889	0.0711268		FALSE	FALSE	FALSE	pbc_ng_2021_GCST90061440	0.597982	0.0434073	outcome	TRUE	GCST90027834	1	55691384	0.072423	4.09959e-06	7738	Gut microbiota abundance (k_Bacteria.p_Bacteroidetes.c_Bacteroidia.o_Bacteroidales.f_Bacteroidaceae.g_Bacteroides.s_Bacteroides_salyersiae)	TRUE	TRUE	0.00273523	7738		FALSE	TRUE	0.0147052	115.457	58.6784	21.2177
rs3776996	A	G	A	G	0.241028	0.0523462	0.171479		FALSE	FALSE	FALSE	pbc_ng_2021_GCST90061440	0.0478941	0.0264601	outcome	TRUE	GCST90027834	5	153797049	0.0495792	1.16512e-06	7738	Gut microbiota abundance (k_Bacteria.p_Bacteroidetes.c_Bacteroidia.o_Bacteroidales.f_Bacteroidaceae.g_Bacteroides.s_Bacteroides_salyersiae)	TRUE	TRUE	0.00304575	7738		FALSE	TRUE	0.0165074	129.845	58.6784	23.6339
rs412657	G	T	G	T	-0.175941	0.0126708	0.404577		FALSE	FALSE	FALSE	pbc_ng_2021_GCST90061440	0.575431	0.0226236	outcome	TRUE	GCST90027834	6	32211085	0.0388333	5.8799e-06	7738	Gut microbiota abundance (k_Bacteria.p_Bacteroidetes.c_Bacteroidia.o_Bacteroidales.f_Bacteroidaceae.g_Bacteroides.s_Bacteroides_salyersiae)	TRUE	TRUE	0.00264642	7738		FALSE	TRUE	0.0149139	117.121	58.6784	20.527
rs78677736	C	T	C	T	-0.127232	-0.0230075	0.151993		FALSE	FALSE	FALSE	pbc_ng_2021_GCST90061440	0.499084	0.0340382	outcome	TRUE	GCST90027835	4	73807786	0.0282087	6.47113e-06	7738	Gut microbiota abundance (k_Bacteria.p_Bacteroidetes.c_Bacteroidia.o_Bacteroidales.f_Bacteroidaceae.g_Bacteroides.s_Bacteroides_stercoris)	TRUE	TRUE	0.00262283	7738		FALSE	TRUE	0.00417297	32.4174	58.6784	20.3435
rs9809140	G	A	G	A	-0.0966639	0.0101383	0.693402		FALSE	FALSE	FALSE	pbc_ng_2021_GCST90061440	0.69504	0.0258614	outcome	TRUE	GCST90027835	3	19519043	0.0217291	8.64351e-06	7738	Gut microbiota abundance (k_Bacteria.p_Bacteroidetes.c_Bacteroidia.o_Bacteroidales.f_Bacteroidaceae.g_Bacteroides.s_Bacteroides_stercoris)	TRUE	TRUE	0.00255164	7738		FALSE	TRUE	0.00397295	30.8573	58.6784	19.79
rs11170859	C	T	C	T	-0.106241	0.0206847	0.141612		FALSE	FALSE	FALSE	pbc_ng_2021_GCST90061440	0.509043	0.0313249	outcome	TRUE	GCST90027837	12	39538134	0.0233689	5.4611e-06	7738	Gut microbiota abundance (k_Bacteria.p_Bacteroidetes.c_Bacteroidia.o_Bacteroidales.f_Bacteroidaceae.g_Bacteroides.s_Bacteroides_uniformis)	TRUE	TRUE	0.0026646	7738		FALSE	TRUE	0.00274409	21.2867	58.6784	20.6684
rs140914801	A	G	A	G	0.11295	0.0528804	0.116664		FALSE	FALSE	FALSE	pbc_ng_2021_GCST90061440	0.207101	0.0419161	outcome	TRUE	GCST90027837	11	46188386	0.0255679	9.97792e-06	7738	Gut microbiota abundance (k_Bacteria.p_Bacteroidetes.c_Bacteroidia.o_Bacteroidales.f_Bacteroidaceae.g_Bacteroides.s_Bacteroides_uniformis)	TRUE	TRUE	0.00251635	7738		FALSE	TRUE	0.00262945	20.3951	58.6784	19.5156
rs1498839	T	C	T	C	0.0871456	0.0245127	0.258826		FALSE	FALSE	FALSE	pbc_ng_2021_GCST90061440	0.31188	0.0242392	outcome	TRUE	GCST90027838	3	69516937	0.0189414	4.20862e-06	7738	Gut microbiota abundance (k_Bacteria.p_Bacteroidetes.c_Bacteroidia.o_Bacteroidales.f_Bacteroidaceae.g_Bacteroides.s_Bacteroides_vulgatus)	TRUE	TRUE	0.00272875	7738		FALSE	TRUE	0.00291373	22.6065	58.6784	21.1674
rs6044532	C	T	C	T	-0.073067	-0.000305576	0.463138		FALSE	FALSE	FALSE	pbc_ng_2021_GCST90061440	0.988333	0.0208969	outcome	TRUE	GCST90027838	20	16934650	0.01654	9.98045e-06	7738	Gut microbiota abundance (k_Bacteria.p_Bacteroidetes.c_Bacteroidia.o_Bacteroidales.f_Bacteroidaceae.g_Bacteroides.s_Bacteroides_vulgatus)	TRUE	TRUE	0.00251629	7738		FALSE	TRUE	0.00265488	20.5929	58.6784	19.5151
rs11522665	T	G	T	G	0.205696	-0.0717563	0.0501866		FALSE	FALSE	FALSE	pbc_ng_2021_GCST90061440	0.275175	0.0657578	outcome	TRUE	GCST90027839	11	10489428	0.0457741	6.9989e-06	7738	Gut microbiota abundance (k_Bacteria.p_Bacteroidetes.c_Bacteroidia.o_Bacteroidales.f_Bacteroidaceae.g_Bacteroides.s_Bacteroides_xylanisolvens)	TRUE	TRUE	0.00260354	7738		FALSE	TRUE	0.00403374	31.3314	58.6784	20.1935
rs2302675	A	G	A	G	0.0945071	0.00763703	0.296811		FALSE	FALSE	FALSE	pbc_ng_2021_GCST90061440	0.755972	0.0245741	outcome	TRUE	GCST90027839	16	54060498	0.0213508	9.58186e-06	7738	Gut microbiota abundance (k_Bacteria.p_Bacteroidetes.c_Bacteroidia.o_Bacteroidales.f_Bacteroidaceae.g_Bacteroides.s_Bacteroides_xylanisolvens)	TRUE	TRUE	0.0025263	7738		FALSE	TRUE	0.0037283	28.9501	58.6784	19.593
rs34558519	G	A	G	A	-0.201166	-0.00304377	0.0562161		FALSE	FALSE	FALSE	pbc_ng_2021_GCST90061440	0.962225	0.0642672	outcome	TRUE	GCST90027839	16	56645219	0.0424561	2.15616e-06	7738	Gut microbiota abundance (k_Bacteria.p_Bacteroidetes.c_Bacteroidia.o_Bacteroidales.f_Bacteroidaceae.g_Bacteroides.s_Bacteroides_xylanisolvens)	TRUE	TRUE	0.0028937	7738		FALSE	TRUE	0.0042941	33.3624	58.6784	22.4507
rs463212	C	T	C	T	-0.112837	-0.0367054	0.184172		FALSE	FALSE	FALSE	pbc_ng_2021_GCST90061440	0.201697	0.0287495	outcome	TRUE	GCST90027839	5	100809936	0.0250366	6.57885e-06	7738	Gut microbiota abundance (k_Bacteria.p_Bacteroidetes.c_Bacteroidia.o_Bacteroidales.f_Bacteroidaceae.g_Bacteroides.s_Bacteroides_xylanisolvens)	TRUE	TRUE	0.00261877	7738		FALSE	TRUE	0.00382609	29.7123	58.6784	20.312
rs4733774	C	A	C	A	-0.100809	-0.0409837	0.244434		FALSE	FALSE	FALSE	pbc_ng_2021_GCST90061440	0.0944655	0.0245074	outcome	TRUE	GCST90027839	8	131196683	0.0222193	5.70558e-06	7738	Gut microbiota abundance (k_Bacteria.p_Bacteroidetes.c_Bacteroidia.o_Bacteroidales.f_Bacteroidaceae.g_Bacteroides.s_Bacteroides_xylanisolvens)	TRUE	TRUE	0.00265379	7738		FALSE	TRUE	0.00375373	29.1482	58.6784	20.5844
rs17066239	G	A	G	A	0.150135	-0.0392742	0.0840193		FALSE	FALSE	FALSE	pbc_ng_2021_GCST90061440	0.361262	0.0430184	outcome	TRUE	GCST90027840	3	62160681	0.0334175	7.0325e-06	7738	Gut microbiota abundance (k_Bacteria.p_Firmicutes.c_Clostridia.o_Clostridiales.f_Lachnospiraceae.g_Blautia.s_Ruminococcus_obeum)	TRUE	TRUE	0.00260236	7738		FALSE	TRUE	0.00346944	26.933	58.6784	20.1844
rs4761660	T	G	T	G	-0.179485	0.0762243	0.934154		FALSE	FALSE	FALSE	pbc_ng_2021_GCST90061440	0.181443	0.0570403	outcome	TRUE	GCST90027840	12	95153387	0.0377167	1.94774e-06	7738	Gut microbiota abundance (k_Bacteria.p_Firmicutes.c_Clostridia.o_Clostridiales.f_Lachnospiraceae.g_Blautia.s_Ruminococcus_obeum)	TRUE	TRUE	0.00291879	7738		FALSE	TRUE	0.00396309	30.7805	58.6784	22.6459
rs6570332	T	C	T	C	-0.0874929	0.00551822	0.671814		FALSE	FALSE	FALSE	pbc_ng_2021_GCST90061440	0.827648	0.0253456	outcome	TRUE	GCST90027840	6	139673089	0.0196528	8.50981e-06	7738	Gut microbiota abundance (k_Bacteria.p_Firmicutes.c_Clostridia.o_Clostridiales.f_Lachnospiraceae.g_Blautia.s_Ruminococcus_obeum)	TRUE	TRUE	0.00255546	7738		FALSE	TRUE	0.00337555	26.2017	58.6784	19.8197
rs2229594	T	C	T	C	0.124754	-0.0109774	0.814794		FALSE	FALSE	FALSE	pbc_ng_2021_GCST90061440	0.699508	0.02844	outcome	TRUE	GCST90027841	9	104124664	0.0277787	7.08957e-06	7738	Gut microbiota abundance (k_Bacteria.p_Firmicutes.c_Clostridia.o_Clostridiales.f_Lachnospiraceae.g_Blautia.s_Ruminococcus_torques)	TRUE	TRUE	0.00260039	7738		FALSE	TRUE	0.00469723	36.5093	58.6784	20.169
rs17692191	A	G	A	G	-0.228239	-0.0111705	0.173528		FALSE	FALSE	FALSE	pbc_ng_2021_GCST90061440	0.694115	0.0284036	outcome	TRUE	GCST90027842	14	48465864	0.0499957	4.99091e-06	7738	Gut microbiota abundance (k_Bacteria.p_Firmicutes.c_Clostridia.o_Clostridiales.f_Lachnospiraceae.g_Butyrivibrio.s_Butyrivibrio_crossotus)	TRUE	TRUE	0.00268676	7738		FALSE	TRUE	0.014942	117.344	58.6784	20.8408
rs3935	A	C	A	C	0.187868	-0.0186832	0.72549		FALSE	FALSE	FALSE	pbc_ng_2021_GCST90061440	0.442924	0.0243504	outcome	TRUE	GCST90027842	18	12448430	0.0418038	6.98844e-06	7738	Gut microbiota abundance (k_Bacteria.p_Firmicutes.c_Clostridia.o_Clostridiales.f_Lachnospiraceae.g_Butyrivibrio.s_Butyrivibrio_crossotus)	TRUE	TRUE	0.00260391	7738		FALSE	TRUE	0.0140581	110.304	58.6784	20.1964
rs4900028	T	C	T	C	0.182887	-0.011358	0.574911		FALSE	FALSE	FALSE	pbc_ng_2021_GCST90061440	0.605787	0.0220075	outcome	TRUE	GCST90027842	14	90685594	0.0377341	1.2551e-06	7738	Gut microbiota abundance (k_Bacteria.p_Firmicutes.c_Clostridia.o_Clostridiales.f_Lachnospiraceae.g_Butyrivibrio.s_Butyrivibrio_crossotus)	TRUE	TRUE	0.00302736	7738		FALSE	TRUE	0.0163484	128.573	58.6784	23.4908
rs341677	T	C	T	C	0.17942	-0.0248679	0.077581		FALSE	FALSE	FALSE	pbc_ng_2021_GCST90061440	0.507342	0.0375092	outcome	TRUE	GCST90027843	8	2737997	0.0388421	3.85194e-06	7738	Gut microbiota abundance (k_Bacteria.p_Firmicutes.c_Clostridia.o_Clostridiales.f_Lachnospiraceae.g_Coprococcus.s_Coprococcus_catus)	TRUE	TRUE	0.00275058	7738		FALSE	TRUE	0.00460739	35.8078	58.6784	21.3371
rs34169081	C	T	C	T	-0.170687	-0.0098189	0.0861256		FALSE	FALSE	FALSE	pbc_ng_2021_GCST90061440	0.82868	0.0453749	outcome	TRUE	GCST90027843	9	28794806	0.0372304	4.54831e-06	7738	Gut microbiota abundance (k_Bacteria.p_Firmicutes.c_Clostridia.o_Clostridiales.f_Lachnospiraceae.g_Coprococcus.s_Coprococcus_catus)	TRUE	TRUE	0.00270963	7738		FALSE	TRUE	0.00458616	35.642	58.6784	21.0187
rs17106044	T	C	T	C	-0.130217	0.0359988	0.139117		FALSE	FALSE	FALSE	pbc_ng_2021_GCST90061440	0.244559	0.0309356	outcome	TRUE	GCST90027844	1	81610300	0.0274453	2.0891e-06	7738	Gut microbiota abundance (k_Bacteria.p_Firmicutes.c_Clostridia.o_Clostridiales.f_Lachnospiraceae.g_Coprococcus.s_Coprococcus_comes)	TRUE	TRUE	0.00290149	7738		FALSE	TRUE	0.00406153	31.5481	58.6784	22.5112
rs148177109	T	C	T	C	-0.49518	0.0787786	0.0507931		FALSE	FALSE	FALSE	pbc_ng_2021_GCST90061440	0.28287	0.0733579	outcome	TRUE	GCST90027845	1	18911722	0.10768	4.25256e-06	7738	Gut microbiota abundance (k_Bacteria.p_Firmicutes.c_Clostridia.o_Clostridiales.f_Lachnospiraceae.g_Coprococcus.s_Coprococcus_sp_ART55_1)	TRUE	TRUE	0.00272618	7738		FALSE	TRUE	0.023644	187.34	58.6784	21.1474
rs35529952	T	C	T	C	0.281134	-0.0145891	0.161249		FALSE	FALSE	FALSE	pbc_ng_2021_GCST90061440	0.584079	0.0266499	outcome	TRUE	GCST90027845	8	89606888	0.0597813	2.56732e-06	7738	Gut microbiota abundance (k_Bacteria.p_Firmicutes.c_Clostridia.o_Clostridiales.f_Lachnospiraceae.g_Coprococcus.s_Coprococcus_sp_ART55_1)	TRUE	TRUE	0.00285062	7738		FALSE	TRUE	0.021379	169.001	58.6784	22.1155
rs3801563	T	C	T	C	-0.406416	0.0630863	0.0698842		FALSE	FALSE	FALSE	pbc_ng_2021_GCST90061440	0.116734	0.0402174	outcome	TRUE	GCST90027845	7	83226255	0.0860253	2.30823e-06	7738	Gut microbiota abundance (k_Bacteria.p_Firmicutes.c_Clostridia.o_Clostridiales.f_Lachnospiraceae.g_Coprococcus.s_Coprococcus_sp_ART55_1)	TRUE	TRUE	0.00287688	7738		FALSE	TRUE	0.0214727	169.758	58.6784	22.3197
rs1562194	G	T	G	T	-0.0939228	0.0285799	0.281737		FALSE	FALSE	FALSE	pbc_ng_2021_GCST90061440	0.418195	0.0353031	outcome	TRUE	GCST90027847	11	70642820	0.0208763	6.82716e-06	7738	Gut microbiota abundance (k_Bacteria.p_Firmicutes.c_Clostridia.o_Clostridiales.f_Lachnospiraceae.g_Dorea.s_Dorea_longicatena)	TRUE	TRUE	0.00260966	7738		FALSE	TRUE	0.00357026	27.7185	58.6784	20.2411
rs6957565	T	C	T	C	-0.0932584	0.056159	0.489232		FALSE	FALSE	FALSE	pbc_ng_2021_GCST90061440	0.00825234	0.0212597	outcome	TRUE	GCST90027847	7	38834068	0.0185033	4.65307e-07	7738	Gut microbiota abundance (k_Bacteria.p_Firmicutes.c_Clostridia.o_Clostridiales.f_Lachnospiraceae.g_Dorea.s_Dorea_longicatena)	TRUE	TRUE	0.00327293	7738		FALSE	TRUE	0.00434655	33.7717	58.6784	25.4026
rs1163447	A	C	A	C	-0.290113	0.0656415	0.0585783		FALSE	FALSE	FALSE	pbc_ng_2021_GCST90061440	0.127963	0.0431233	outcome	TRUE	GCST90027848	3	109056751	0.0630046	4.13209e-06	7738	Gut microbiota abundance (k_Bacteria.p_Firmicutes.c_Clostridia.o_Clostridiales.f_Lachnospiraceae.g_Dorea.s_Dorea_unclassified)	TRUE	TRUE	0.00273328	7738		FALSE	TRUE	0.00928294	72.4857	58.6784	21.2026
rs4633561	T	C	T	C	0.150745	-0.0196432	0.675735		FALSE	FALSE	FALSE	pbc_ng_2021_GCST90061440	0.394239	0.0230566	outcome	TRUE	GCST90027848	13	27038815	0.0320751	2.60483e-06	7738	Gut microbiota abundance (k_Bacteria.p_Firmicutes.c_Clostridia.o_Clostridiales.f_Lachnospiraceae.g_Dorea.s_Dorea_unclassified)	TRUE	TRUE	0.00284705	7738		FALSE	TRUE	0.00995846	77.8136	58.6784	22.0877
rs62221575	A	G	A	G	0.36411	0.017955	0.0502981		FALSE	FALSE	FALSE	pbc_ng_2021_GCST90061440	0.770929	0.061667	outcome	TRUE	GCST90027848	21	33157887	0.0669086	5.27157e-08	7738	Gut microbiota abundance (k_Bacteria.p_Firmicutes.c_Clostridia.o_Clostridiales.f_Lachnospiraceae.g_Dorea.s_Dorea_unclassified)	TRUE	TRUE	0.00381352	7738		FALSE	TRUE	0.0126658	99.2399	58.6784	29.6143
rs61945642	T	C	T	C	0.220687	-0.0101781	0.0774712		FALSE	FALSE	FALSE	pbc_ng_2021_GCST90061440	0.754606	0.0325624	outcome	TRUE	GCST90027850	12	101946880	0.049466	8.14273e-06	7738	Gut microbiota abundance (k_Bacteria.p_Firmicutes.c_Clostridia.o_Clostridiales.f_Lachnospiraceae.g_Lachnospiraceae_noname.s_Lachnospiraceae_bacterium_3_1_46FAA)	TRUE	TRUE	0.0025663	7738		FALSE	TRUE	0.00696151	54.2318	58.6784	19.904
rs4341653	C	A	C	A	0.204243	-0.00358394	0.675226		FALSE	FALSE	FALSE	pbc_ng_2021_GCST90061440	0.872665	0.0223613	outcome	TRUE	GCST90027851	13	71878681	0.046085	9.34222e-06	7738	Gut microbiota abundance (k_Bacteria.p_Firmicutes.c_Clostridia.o_Clostridiales.f_Lachnospiraceae.g_Lachnospiraceae_noname.s_Lachnospiraceae_bacterium_5_1_63FAA)	TRUE	TRUE	0.00253255	7738		FALSE	TRUE	0.0182959	144.175	58.6784	19.6415
rs2527213	A	C	A	C	0.140356	-0.0271807	0.922361		FALSE	FALSE	FALSE	pbc_ng_2021_GCST90061440	0.568213	0.0476282	outcome	TRUE	GCST90027852	7	158754493	0.031139	6.56266e-06	7738	Gut microbiota abundance (k_Bacteria.p_Firmicutes.c_Clostridia.o_Clostridiales.f_Lachnospiraceae.g_Lachnospiraceae_noname.s_Lachnospiraceae_bacterium_7_1_58FAA)	TRUE	TRUE	0.00261937	7738		FALSE	TRUE	0.00282145	21.8885	58.6784	20.3167
rs4691694	G	A	G	A	0.148085	0.00452789	0.0698528		FALSE	FALSE	FALSE	pbc_ng_2021_GCST90061440	0.921967	0.0462234	outcome	TRUE	GCST90027852	4	161589224	0.032866	6.61485e-06	7738	Gut microbiota abundance (k_Bacteria.p_Firmicutes.c_Clostridia.o_Clostridiales.f_Lachnospiraceae.g_Lachnospiraceae_noname.s_Lachnospiraceae_bacterium_7_1_58FAA)	TRUE	TRUE	0.00261742	7738		FALSE	TRUE	0.00284962	22.1077	58.6784	20.3015
rs77141557	A	C	A	C	0.117445	0.0376162	0.135494		FALSE	FALSE	FALSE	pbc_ng_2021_GCST90061440	0.305262	0.0366911	outcome	TRUE	GCST90027852	10	18641481	0.0243127	1.36126e-06	7738	Gut microbiota abundance (k_Bacteria.p_Firmicutes.c_Clostridia.o_Clostridiales.f_Lachnospiraceae.g_Lachnospiraceae_noname.s_Lachnospiraceae_bacterium_7_1_58FAA)	TRUE	TRUE	0.00300731	7738		FALSE	TRUE	0.00323137	25.0789	58.6784	23.3347
rs16899159	A	C	A	C	-0.149747	0.0284755	0.365249		FALSE	FALSE	FALSE	pbc_ng_2021_GCST90061440	0.197972	0.0221194	outcome	TRUE	GCST90027853	6	67887156	0.0337004	8.85177e-06	7738	Gut microbiota abundance (k_Bacteria.p_Firmicutes.c_Clostridia.o_Clostridiales.f_Lachnospiraceae.g_Lachnospiraceae_noname.s_Lachnospiraceae_bacterium_8_1_57FAA)	TRUE	TRUE	0.00254579	7738		FALSE	TRUE	0.0103977	81.282	58.6784	19.7445
rs61854800	T	C	T	C	0.23618	-0.0108922	0.117059		FALSE	FALSE	FALSE	pbc_ng_2021_GCST90061440	0.727957	0.0313134	outcome	TRUE	GCST90027853	10	70008028	0.0508065	3.34157e-06	7738	Gut microbiota abundance (k_Bacteria.p_Firmicutes.c_Clostridia.o_Clostridiales.f_Lachnospiraceae.g_Lachnospiraceae_noname.s_Lachnospiraceae_bacterium_8_1_57FAA)	TRUE	TRUE	0.00278561	7738		FALSE	TRUE	0.0115306	90.2414	58.6784	21.6096
rs752704	C	T	C	T	-0.148743	0.0373253	0.471083		FALSE	FALSE	FALSE	pbc_ng_2021_GCST90061440	0.211081	0.0298459	outcome	TRUE	GCST90027853	1	47011372	0.0324489	4.56342e-06	7738	Gut microbiota abundance (k_Bacteria.p_Firmicutes.c_Clostridia.o_Clostridiales.f_Lachnospiraceae.g_Lachnospiraceae_noname.s_Lachnospiraceae_bacterium_8_1_57FAA)	TRUE	TRUE	0.00270881	7738		FALSE	TRUE	0.0110252	86.2421	58.6784	21.0123
rs35004779	T	C	T	C	0.0807293	-0.00912565	0.421728		FALSE	FALSE	FALSE	pbc_ng_2021_GCST90061440	0.693291	0.0231384	outcome	TRUE	GCST90027854	3	177893936	0.0175514	4.23311e-06	7738	Gut microbiota abundance (k_Bacteria.p_Firmicutes.c_Clostridia.o_Clostridiales.f_Lachnospiraceae.g_Roseburia.s_Roseburia_hominis)	TRUE	TRUE	0.00272732	7738		FALSE	TRUE	0.00317875	24.6693	58.6784	21.1563
rs8006559	G	A	G	A	-0.206063	0.0586792	0.0511182		FALSE	FALSE	FALSE	pbc_ng_2021_GCST90061440	0.362168	0.0643947	outcome	TRUE	GCST90027855	14	88053855	0.0445341	3.70869e-06	7738	Gut microbiota abundance (k_Bacteria.p_Firmicutes.c_Clostridia.o_Clostridiales.f_Lachnospiraceae.g_Roseburia.s_Roseburia_intestinalis)	TRUE	TRUE	0.00275993	7738		FALSE	TRUE	0.00411925	31.9983	58.6784	21.4099
rs2273934	G	A	G	A	-0.167222	-0.00696052	0.0652347		FALSE	FALSE	FALSE	pbc_ng_2021_GCST90061440	0.895826	0.0531596	outcome	TRUE	GCST90027856	10	112653664	0.0367504	5.35932e-06	7738	Gut microbiota abundance (k_Bacteria.p_Firmicutes.c_Clostridia.o_Clostridiales.f_Lachnospiraceae.g_Roseburia.s_Roseburia_inulinivorans)	TRUE	TRUE	0.00266923	7738		FALSE	TRUE	0.00341034	26.4727	58.6784	20.7044
rs7289868	T	G	T	G	0.123249	-0.0235947	0.411824		FALSE	FALSE	FALSE	pbc_ng_2021_GCST90061440	0.475954	0.0331003	outcome	TRUE	GCST90027857	22	45253872	0.0263401	2.88065e-06	7738	Gut microbiota abundance (k_Bacteria.p_Firmicutes.c_Clostridia.o_Clostridiales.f_Lachnospiraceae.g_Roseburia.s_Roseburia_unclassified)	TRUE	TRUE	0.0028222	7738		FALSE	TRUE	0.00735895	57.3509	58.6784	21.8943
rs8013597	G	A	G	A	0.152996	0.0294471	0.22529		FALSE	FALSE	FALSE	pbc_ng_2021_GCST90061440	0.243723	0.0252606	outcome	TRUE	GCST90027857	14	42477049	0.030965	7.77535e-07	7738	Gut microbiota abundance (k_Bacteria.p_Firmicutes.c_Clostridia.o_Clostridiales.f_Lachnospiraceae.g_Roseburia.s_Roseburia_unclassified)	TRUE	TRUE	0.00314581	7738		FALSE	TRUE	0.00817093	63.731	58.6784	24.4128
rs894795	T	C	T	C	0.118869	-0.0488014	0.522454		FALSE	FALSE	FALSE	pbc_ng_2021_GCST90061440	0.0240954	0.0216356	outcome	TRUE	GCST90027857	7	135562501	0.0265788	7.73767e-06	7738	Gut microbiota abundance (k_Bacteria.p_Firmicutes.c_Clostridia.o_Clostridiales.f_Lachnospiraceae.g_Roseburia.s_Roseburia_unclassified)	TRUE	TRUE	0.00257886	7738		FALSE	TRUE	0.00705067	54.9313	58.6784	20.0017
rs62529678	A	G	A	G	0.118588	-0.00476371	0.286471		FALSE	FALSE	FALSE	pbc_ng_2021_GCST90061440	0.854655	0.0260053	outcome	TRUE	GCST90027758	8	84315197	0.0267934	9.59798e-06	7738	Gut microbiota abundance (k_Bacteria.p_Actinobacteria.c_Actinobacteria.o_Coriobacteriales.f_Coriobacteriaceae.g_Adlercreutzia.s_Adlercreutzia_equolifaciens)	TRUE	TRUE	0.00252587	7738		FALSE	TRUE	0.00574915	44.7326	46.6551	19.5896
rs7532302	T	C	T	C	-0.122325	-0.0176061	0.667952		FALSE	FALSE	FALSE	pbc_ng_2021_GCST90061440	0.480914	0.0249791	outcome	TRUE	GCST90027758	1	156659768	0.0253292	1.3693e-06	7738	Gut microbiota abundance (k_Bacteria.p_Actinobacteria.c_Actinobacteria.o_Coriobacteriales.f_Coriobacteriaceae.g_Adlercreutzia.s_Adlercreutzia_equolifaciens)	TRUE	TRUE	0.00300582	7738		FALSE	TRUE	0.00663753	51.691	46.6551	23.3232
rs61877169	G	A	G	A	0.104615	0.0225577	0.166305		FALSE	FALSE	FALSE	pbc_ng_2021_GCST90061440	0.48028	0.0319581	outcome	TRUE	GCST90027759	11	12272720	0.0229385	5.09882e-06	7738	Gut microbiota abundance (k_Bacteria.p_Actinobacteria.c_Actinobacteria.o_Coriobacteriales.f_Coriobacteriaceae.g_Collinsella.s_Collinsella_aerofaciens)	TRUE	TRUE	0.00268148	7738		FALSE	TRUE	0.0030348	23.5487	46.6551	20.7997
rs7147611	A	G	A	G	-0.0805696	0.00992596	0.655985		FALSE	FALSE	FALSE	pbc_ng_2021_GCST90061440	0.673702	0.023573	outcome	TRUE	GCST90027759	14	95024931	0.0180507	8.06232e-06	7738	Gut microbiota abundance (k_Bacteria.p_Actinobacteria.c_Actinobacteria.o_Coriobacteriales.f_Coriobacteriaceae.g_Collinsella.s_Collinsella_aerofaciens)	TRUE	TRUE	0.00256874	7738		FALSE	TRUE	0.00292984	22.7318	46.6551	19.923
rs72774015	A	G	A	G	0.177381	-0.0154929	0.0511835		FALSE	FALSE	FALSE	pbc_ng_2021_GCST90061440	0.728935	0.044707	outcome	TRUE	GCST90027759	10	5138104	0.0392824	6.31611e-06	7738	Gut microbiota abundance (k_Bacteria.p_Actinobacteria.c_Actinobacteria.o_Coriobacteriales.f_Coriobacteriaceae.g_Collinsella.s_Collinsella_aerofaciens)	TRUE	TRUE	0.00262881	7738		FALSE	TRUE	0.00305602	23.7139	46.6551	20.39
rs141306664	G	A	G	A	-0.345992	-0.088925	0.0503485		FALSE	FALSE	FALSE	pbc_ng_2021_GCST90061440	0.142896	0.0606959	outcome	TRUE	GCST90027760	2	103065467	0.0762137	5.63184e-06	7738	Gut microbiota abundance (k_Bacteria.p_Actinobacteria.c_Actinobacteria.o_Coriobacteriales.f_Coriobacteriaceae.g_Eggerthella.s_Eggerthella_unclassified)	TRUE	TRUE	0.00265702	7738		FALSE	TRUE	0.0114476	89.5838	46.6551	20.6094
rs203770	C	T	C	T	-0.0823321	0.00442057	0.32844		FALSE	FALSE	FALSE	pbc_ng_2021_GCST90061440	0.850791	0.0234999	outcome	TRUE	GCST90027762	2	200897873	0.0178522	3.99043e-06	7738	Gut microbiota abundance (k_Bacteria.p_Bacteroidetes.c_Bacteroidia.o_Bacteroidales.f_Bacteroidales_noname.g_Bacteroidales_noname.s_Bacteroidales_bacterium_ph8)	TRUE	TRUE	0.00274186	7738		FALSE	TRUE	0.00299026	23.202	46.6551	21.2694
rs2465095	G	A	G	A	-0.0817186	0.00680134	0.417237		FALSE	FALSE	FALSE	pbc_ng_2021_GCST90061440	0.774487	0.0237385	outcome	TRUE	GCST90027762	2	137536904	0.0166929	9.8098e-07	7738	Gut microbiota abundance (k_Bacteria.p_Bacteroidetes.c_Bacteroidia.o_Bacteroidales.f_Bacteroidales_noname.g_Bacteroidales_noname.s_Bacteroidales_bacterium_ph8)	TRUE	TRUE	0.00308829	7738		FALSE	TRUE	0.00324748	25.2044	46.6551	23.965
rs2700958	A	G	A	G	0.131635	0.0156544	0.0912533		FALSE	FALSE	FALSE	pbc_ng_2021_GCST90061440	0.618287	0.0314169	outcome	TRUE	GCST90027762	7	36134000	0.0296165	8.80258e-06	7738	Gut microbiota abundance (k_Bacteria.p_Bacteroidetes.c_Bacteroidia.o_Bacteroidales.f_Bacteroidales_noname.g_Bacteroidales_noname.s_Bacteroidales_bacterium_ph8)	TRUE	TRUE	0.00254713	7738		FALSE	TRUE	0.00287385	22.2962	46.6551	19.7549
rs55712042	G	A	G	A	0.0752817	-0.0238604	0.536767		FALSE	FALSE	FALSE	pbc_ng_2021_GCST90061440	0.28888	0.0224975	outcome	TRUE	GCST90027762	4	2706103	0.0168888	8.2924e-06	7738	Gut microbiota abundance (k_Bacteria.p_Bacteroidetes.c_Bacteroidia.o_Bacteroidales.f_Bacteroidales_noname.g_Bacteroidales_noname.s_Bacteroidales_bacterium_ph8)	TRUE	TRUE	0.00256183	7738		FALSE	TRUE	0.00281834	21.8643	46.6551	19.8692
rs62135856	A	G	A	G	0.153113	0.0134282	0.0776336		FALSE	FALSE	FALSE	pbc_ng_2021_GCST90061440	0.796343	0.0520305	outcome	TRUE	GCST90027763	2	38063634	0.0333452	4.39562e-06	7738	Gut microbiota abundance (k_Bacteria.p_Bacteroidetes.c_Bacteroidia.o_Bacteroidales.f_Porphyromonadaceae.g_Barnesiella.s_Barnesiella_intestinihominis)	TRUE	TRUE	0.00271806	7738		FALSE	TRUE	0.00335743	26.0606	46.6551	21.0842
rs700801	A	G	A	G	0.100962	-0.0462411	0.81313		FALSE	FALSE	FALSE	pbc_ng_2021_GCST90061440	0.0856388	0.0269021	outcome	TRUE	GCST90027763	9	79234647	0.0222594	5.74156e-06	7738	Gut microbiota abundance (k_Bacteria.p_Bacteroidetes.c_Bacteroidia.o_Bacteroidales.f_Porphyromonadaceae.g_Barnesiella.s_Barnesiella_intestinihominis)	TRUE	TRUE	0.00265228	7738		FALSE	TRUE	0.00309774	24.0386	46.6551	20.5726
rs75238635	A	G	A	G	0.196849	-0.0210804	0.0856002		FALSE	FALSE	FALSE	pbc_ng_2021_GCST90061440	0.571069	0.0372131	outcome	TRUE	GCST90027764	4	177157192	0.0415042	2.10717e-06	7738	Gut microbiota abundance (k_Bacteria.p_Bacteroidetes.c_Bacteroidia.o_Bacteroidales.f_Porphyromonadaceae.g_Coprobacter.s_Coprobacter_fastidiosus)	TRUE	TRUE	0.00289938	7738		FALSE	TRUE	0.00606607	47.2135	46.6551	22.4948
rs152172	T	C	T	C	-0.0880651	-0.0197168	0.420097		FALSE	FALSE	FALSE	pbc_ng_2021_GCST90061440	0.460302	0.0267039	outcome	TRUE	GCST90027765	16	66912905	0.0187815	2.74631e-06	7738	Gut microbiota abundance (k_Bacteria.p_Bacteroidetes.c_Bacteroidia.o_Bacteroidales.f_Porphyromonadaceae.g_Odoribacter.s_Odoribacter_splanchnicus)	TRUE	TRUE	0.00283399	7738		FALSE	TRUE	0.0037787	29.3429	46.6551	21.986
rs2470427	T	C	T	C	0.0905437	0.0142235	0.487964		FALSE	FALSE	FALSE	pbc_ng_2021_GCST90061440	0.513347	0.0217606	outcome	TRUE	GCST90027765	12	2075984	0.0184222	8.88158e-07	7738	Gut microbiota abundance (k_Bacteria.p_Bacteroidetes.c_Bacteroidia.o_Bacteroidales.f_Porphyromonadaceae.g_Odoribacter.s_Odoribacter_splanchnicus)	TRUE	TRUE	0.00311288	7738		FALSE	TRUE	0.00409671	31.8225	46.6551	24.1565
rs495710	T	C	T	C	-0.0921548	-0.00694186	0.472152		FALSE	FALSE	FALSE	pbc_ng_2021_GCST90061440	0.727971	0.0199579	outcome	TRUE	GCST90027765	15	46935830	0.0185091	6.39529e-07	7738	Gut microbiota abundance (k_Bacteria.p_Bacteroidetes.c_Bacteroidia.o_Bacteroidales.f_Porphyromonadaceae.g_Odoribacter.s_Odoribacter_splanchnicus)	TRUE	TRUE	0.00319418	7738		FALSE	TRUE	0.00423308	32.8863	46.6551	24.7894
rs5754282	C	A	C	A	0.101205	-0.0312492	0.227051		FALSE	FALSE	FALSE	pbc_ng_2021_GCST90061440	0.220492	0.025505	outcome	TRUE	GCST90027765	22	33176834	0.0224536	6.56538e-06	7738	Gut microbiota abundance (k_Bacteria.p_Bacteroidetes.c_Bacteroidia.o_Bacteroidales.f_Porphyromonadaceae.g_Odoribacter.s_Odoribacter_splanchnicus)	TRUE	TRUE	0.00261925	7738		FALSE	TRUE	0.00359508	27.9119	46.6551	20.3157
rs3814989	C	T	C	T	0.09487	-0.0202217	0.25714		FALSE	FALSE	FALSE	pbc_ng_2021_GCST90061440	0.412818	0.0246924	outcome	TRUE	GCST90027766	7	18634822	0.0208954	5.61888e-06	7738	Gut microbiota abundance (k_Bacteria.p_Bacteroidetes.c_Bacteroidia.o_Bacteroidales.f_Porphyromonadaceae.g_Parabacteroides.s_Parabacteroides_distasonis)	TRUE	TRUE	0.00265757	7738		FALSE	TRUE	0.00343846	26.6917	46.6551	20.6137
rs62227335	T	C	T	C	-0.216031	3.0414e-05	0.0539575		FALSE	FALSE	FALSE	pbc_ng_2021_GCST90061440	0.999564	0.0556841	outcome	TRUE	GCST90027766	3	140418	0.0401629	7.4948e-08	7738	Gut microbiota abundance (k_Bacteria.p_Bacteroidetes.c_Bacteroidia.o_Bacteroidales.f_Porphyromonadaceae.g_Parabacteroides.s_Parabacteroides_distasonis)	TRUE	TRUE	0.00372601	7738		FALSE	TRUE	0.00476458	37.0352	46.6551	28.9322
rs6603134	G	A	G	A	-0.0823059	-0.0314314	0.593815		FALSE	FALSE	FALSE	pbc_ng_2021_GCST90061440	0.159878	0.0223634	outcome	TRUE	GCST90027766	19	8106521	0.0183647	7.40355e-06	7738	Gut microbiota abundance (k_Bacteria.p_Bacteroidetes.c_Bacteroidia.o_Bacteroidales.f_Porphyromonadaceae.g_Parabacteroides.s_Parabacteroides_distasonis)	TRUE	TRUE	0.00258971	7738		FALSE	TRUE	0.00326789	25.3633	46.6551	20.086
rs12617695	T	C	T	C	-0.2545	-0.00286759	0.11152		FALSE	FALSE	FALSE	pbc_ng_2021_GCST90061440	0.8795	0.0189151	outcome	TRUE	GCST90027767	2	2894009	0.0570862	8.26647e-06	7738	Gut microbiota abundance (k_Bacteria.p_Bacteroidetes.c_Bacteroidia.o_Bacteroidales.f_Porphyromonadaceae.g_Parabacteroides.s_Parabacteroides_goldsteinii)	TRUE	TRUE	0.00256261	7738		FALSE	TRUE	0.0128353	100.585	46.6551	19.8753
rs11724182	T	C	T	C	0.297944	-0.0370287	0.092553		FALSE	FALSE	FALSE	pbc_ng_2021_GCST90061440	0.39749	0.0437633	outcome	TRUE	GCST90027768	4	4825522	0.0639105	3.13314e-06	7738	Gut microbiota abundance (k_Bacteria.p_Bacteroidetes.c_Bacteroidia.o_Bacteroidales.f_Porphyromonadaceae.g_Parabacteroides.s_Parabacteroides_johnsonii)	TRUE	TRUE	0.0028015	7738		FALSE	TRUE	0.0149111	117.099	46.6551	21.7333
rs11806181	T	G	T	G	-0.304541	-0.0301952	0.0844595		FALSE	FALSE	FALSE	pbc_ng_2021_GCST90061440	0.503764	0.0451632	outcome	TRUE	GCST90027768	1	60975097	0.0665955	4.80784e-06	7738	Gut microbiota abundance (k_Bacteria.p_Bacteroidetes.c_Bacteroidia.o_Bacteroidales.f_Porphyromonadaceae.g_Parabacteroides.s_Parabacteroides_johnsonii)	TRUE	TRUE	0.00269596	7738		FALSE	TRUE	0.0143433	112.574	46.6551	20.9123
rs568692	C	T	C	T	-0.170235	0.00734816	0.445607		FALSE	FALSE	FALSE	pbc_ng_2021_GCST90061440	0.748014	0.022873	outcome	TRUE	GCST90027768	5	4016609	0.0366008	3.30111e-06	7738	Gut microbiota abundance (k_Bacteria.p_Bacteroidetes.c_Bacteroidia.o_Bacteroidales.f_Porphyromonadaceae.g_Parabacteroides.s_Parabacteroides_johnsonii)	TRUE	TRUE	0.00278861	7738		FALSE	TRUE	0.0143185	112.377	46.6551	21.633
rs66722558	T	G	T	G	0.199748	0.0864322	0.0540512		FALSE	FALSE	FALSE	pbc_ng_2021_GCST90061440	0.0579036	0.0455763	outcome	TRUE	GCST90027769	6	132090239	0.0409473	1.07071e-06	7738	Gut microbiota abundance (k_Bacteria.p_Bacteroidetes.c_Bacteroidia.o_Bacteroidales.f_Porphyromonadaceae.g_Parabacteroides.s_Parabacteroides_merdae)	TRUE	TRUE	0.00306665	7738		FALSE	TRUE	0.00408007	31.6927	46.6551	23.7966
rs7631540	T	C	T	C	0.0825402	-0.0251753	0.454162		FALSE	FALSE	FALSE	pbc_ng_2021_GCST90061440	0.26294	0.0224886	outcome	TRUE	GCST90027769	3	113830519	0.0183823	7.11574e-06	7738	Gut microbiota abundance (k_Bacteria.p_Bacteroidetes.c_Bacteroidia.o_Bacteroidales.f_Porphyromonadaceae.g_Parabacteroides.s_Parabacteroides_merdae)	TRUE	TRUE	0.00259947	7738		FALSE	TRUE	0.00337781	26.2193	46.6551	20.1619
rs10281779	G	A	G	A	0.108871	0.015872	0.429621		FALSE	FALSE	FALSE	pbc_ng_2021_GCST90061440	0.481027	0.0225246	outcome	TRUE	GCST90027770	7	884704	0.0231234	2.49845e-06	7738	Gut microbiota abundance (k_Bacteria.p_Bacteroidetes.c_Bacteroidia.o_Bacteroidales.f_Porphyromonadaceae.g_Parabacteroides.s_Parabacteroides_unclassified)	TRUE	TRUE	0.00285734	7738		FALSE	TRUE	0.00580903	45.2012	46.6551	22.1677
rs113022358	T	C	T	C	0.200395	0.0537129	0.0795312		FALSE	FALSE	FALSE	pbc_ng_2021_GCST90061440	0.352776	0.0578044	outcome	TRUE	GCST90027771	2	127208407	0.0452748	9.59069e-06	7738	Gut microbiota abundance (k_Bacteria.p_Bacteroidetes.c_Bacteroidia.o_Bacteroidales.f_Prevotellaceae.g_Paraprevotella.s_Paraprevotella_clara)	TRUE	TRUE	0.00252607	7738		FALSE	TRUE	0.00587963	45.7539	46.6551	19.5912
rs2027516	A	G	A	G	0.119616	0.0482704	0.313637		FALSE	FALSE	FALSE	pbc_ng_2021_GCST90061440	0.0423439	0.0237771	outcome	TRUE	GCST90027771	6	136131888	0.0257131	3.28806e-06	7738	Gut microbiota abundance (k_Bacteria.p_Bacteroidetes.c_Bacteroidia.o_Bacteroidales.f_Prevotellaceae.g_Paraprevotella.s_Paraprevotella_clara)	TRUE	TRUE	0.00278959	7738		FALSE	TRUE	0.00616013	47.9501	46.6551	21.6406
rs4459949	G	A	G	A	-0.16846	0.00413031	0.844498		FALSE	FALSE	FALSE	pbc_ng_2021_GCST90061440	0.893826	0.0309468	outcome	TRUE	GCST90027771	4	161237172	0.0323433	1.90362e-07	7738	Gut microbiota abundance (k_Bacteria.p_Bacteroidetes.c_Bacteroidia.o_Bacteroidales.f_Prevotellaceae.g_Paraprevotella.s_Paraprevotella_clara)	TRUE	TRUE	0.00349453	7738		FALSE	TRUE	0.00745346	58.093	46.6551	27.1284
rs9462447	C	A	C	A	-0.15346	-0.033159	0.144878		FALSE	FALSE	FALSE	pbc_ng_2021_GCST90061440	0.28594	0.0310748	outcome	TRUE	GCST90027771	6	12080585	0.0344169	8.24005e-06	7738	Gut microbiota abundance (k_Bacteria.p_Bacteroidetes.c_Bacteroidia.o_Bacteroidales.f_Prevotellaceae.g_Paraprevotella.s_Paraprevotella_clara)	TRUE	TRUE	0.0025634	7738		FALSE	TRUE	0.00583513	45.4056	46.6551	19.8814
rs11938983	T	C	T	C	0.108741	-0.0376825	0.286213		FALSE	FALSE	FALSE	pbc_ng_2021_GCST90061440	0.124404	0.0245241	outcome	TRUE	GCST90027772	4	98267549	0.0246128	9.95956e-06	7738	Gut microbiota abundance (k_Bacteria.p_Bacteroidetes.c_Bacteroidia.o_Bacteroidales.f_Prevotellaceae.g_Paraprevotella.s_Paraprevotella_unclassified)	TRUE	TRUE	0.00251683	7738		FALSE	TRUE	0.00483142	37.5573	46.6551	19.5193
rs6005414	A	G	A	G	0.0822546	-0.0495067	0.509002		FALSE	FALSE	FALSE	pbc_ng_2021_GCST90061440	0.0221614	0.0216414	outcome	TRUE	GCST90027774	22	27783185	0.0185732	9.48178e-06	7738	Gut microbiota abundance (k_Bacteria.p_Bacteroidetes.c_Bacteroidia.o_Bacteroidales.f_Prevotellaceae.g_Prevotella.s_Prevotella_copri)	TRUE	TRUE	0.00252889	7738		FALSE	TRUE	0.00338181	26.2505	46.6551	19.6131
rs6745806	G	A	G	A	-0.167427	0.0255266	0.935626		FALSE	FALSE	FALSE	pbc_ng_2021_GCST90061440	0.556936	0.043457	outcome	TRUE	GCST90027774	2	139296037	0.0376791	8.85014e-06	7738	Gut microbiota abundance (k_Bacteria.p_Bacteroidetes.c_Bacteroidia.o_Bacteroidales.f_Prevotellaceae.g_Prevotella.s_Prevotella_copri)	TRUE	TRUE	0.00254581	7738		FALSE	TRUE	0.00337671	26.2107	46.6551	19.7447
rs72799593	T	C	T	C	0.157054	0.0383582	0.0830449		FALSE	FALSE	FALSE	pbc_ng_2021_GCST90061440	0.374259	0.0431707	outcome	TRUE	GCST90027774	16	84948251	0.0339477	3.72169e-06	7738	Gut microbiota abundance (k_Bacteria.p_Bacteroidetes.c_Bacteroidia.o_Bacteroidales.f_Prevotellaceae.g_Prevotella.s_Prevotella_copri)	TRUE	TRUE	0.00275906	7738		FALSE	TRUE	0.00375655	29.1702	46.6551	21.4031
rs12028677	T	C	T	C	-0.108937	0.0268627	0.158462		FALSE	FALSE	FALSE	pbc_ng_2021_GCST90061440	0.409607	0.0325772	outcome	TRUE	GCST90027775	1	112076856	0.0236079	3.94158e-06	7738	Gut microbiota abundance (k_Bacteria.p_Bacteroidetes.c_Bacteroidia.o_Bacteroidales.f_Rikenellaceae.g_Alistipes.s_Alistipes_finegoldii)	TRUE	TRUE	0.0027449	7738		FALSE	TRUE	0.00316504	24.5625	46.6551	21.293
rs13381124	G	A	G	A	0.14335	0.0232199	0.0754167		FALSE	FALSE	FALSE	pbc_ng_2021_GCST90061440	0.591628	0.0432821	outcome	TRUE	GCST90027775	18	25506994	0.0323427	9.32653e-06	7738	Gut microbiota abundance (k_Bacteria.p_Bacteroidetes.c_Bacteroidia.o_Bacteroidales.f_Rikenellaceae.g_Alistipes.s_Alistipes_finegoldii)	TRUE	TRUE	0.00253294	7738		FALSE	TRUE	0.00286575	22.2332	46.6551	19.6446
rs10966460	G	A	G	A	0.174315	0.0560147	0.0654922		FALSE	FALSE	FALSE	pbc_ng_2021_GCST90061440	0.156685	0.0395498	outcome	TRUE	GCST90027776	9	24786605	0.0390392	8.00166e-06	7738	Gut microbiota abundance (k_Bacteria.p_Bacteroidetes.c_Bacteroidia.o_Bacteroidales.f_Rikenellaceae.g_Alistipes.s_Alistipes_indistinctus)	TRUE	TRUE	0.00257059	7738		FALSE	TRUE	0.00371939	28.8806	46.6551	19.9374
rs11957434	A	G	A	G	0.121838	0.00803147	0.183824		FALSE	FALSE	FALSE	pbc_ng_2021_GCST90061440	0.796582	0.0311572	outcome	TRUE	GCST90027776	5	156575312	0.0248805	9.73397e-07	7738	Gut microbiota abundance (k_Bacteria.p_Bacteroidetes.c_Bacteroidia.o_Bacteroidales.f_Rikenellaceae.g_Alistipes.s_Alistipes_indistinctus)	TRUE	TRUE	0.0030902	7738		FALSE	TRUE	0.00445432	34.6128	46.6551	23.9799
rs4897508	A	C	A	C	0.126348	-0.0314353	0.138334		FALSE	FALSE	FALSE	pbc_ng_2021_GCST90061440	0.531764	0.0502711	outcome	TRUE	GCST90027776	6	131630172	0.028377	8.48829e-06	7738	Gut microbiota abundance (k_Bacteria.p_Bacteroidetes.c_Bacteroidia.o_Bacteroidales.f_Rikenellaceae.g_Alistipes.s_Alistipes_indistinctus)	TRUE	TRUE	0.00255609	7738		FALSE	TRUE	0.0038057	29.5534	46.6551	19.8246
rs73102812	T	C	T	C	0.162776	0.00527763	0.0882641		FALSE	FALSE	FALSE	pbc_ng_2021_GCST90061440	0.900725	0.0423073	outcome	TRUE	GCST90027776	3	61320539	0.0344181	2.25237e-06	7738	Gut microbiota abundance (k_Bacteria.p_Bacteroidetes.c_Bacteroidia.o_Bacteroidales.f_Rikenellaceae.g_Alistipes.s_Alistipes_indistinctus)	TRUE	TRUE	0.00288295	7738		FALSE	TRUE	0.00426446	33.1311	46.6551	22.367
rs11104946	G	T	G	T	-0.0978269	0.0156235	0.173448		FALSE	FALSE	FALSE	pbc_ng_2021_GCST90061440	0.575265	0.0278834	outcome	TRUE	GCST90027777	12	77760259	0.0217625	6.9504e-06	7738	Gut microbiota abundance (k_Bacteria.p_Bacteroidetes.c_Bacteroidia.o_Bacteroidales.f_Rikenellaceae.g_Alistipes.s_Alistipes_onderdonkii)	TRUE	TRUE	0.00260525	7738		FALSE	TRUE	0.00274401	21.2861	46.6551	20.2069
rs7804962	C	T	C	T	0.0881322	0.0252648	0.333402		FALSE	FALSE	FALSE	pbc_ng_2021_GCST90061440	0.266013	0.0227142	outcome	TRUE	GCST90027777	7	13303509	0.017565	5.23492e-07	7738	Gut microbiota abundance (k_Bacteria.p_Bacteroidetes.c_Bacteroidia.o_Bacteroidales.f_Rikenellaceae.g_Alistipes.s_Alistipes_onderdonkii)	TRUE	TRUE	0.00324374	7738		FALSE	TRUE	0.00345248	26.8009	46.6551	25.1752
rs8011841	T	C	T	C	-0.0730403	0.0212282	0.483236		FALSE	FALSE	FALSE	pbc_ng_2021_GCST90061440	0.345524	0.022504	outcome	TRUE	GCST90027777	14	97461817	0.0164339	8.80988e-06	7738	Gut microbiota abundance (k_Bacteria.p_Bacteroidetes.c_Bacteroidia.o_Bacteroidales.f_Rikenellaceae.g_Alistipes.s_Alistipes_onderdonkii)	TRUE	TRUE	0.00254695	7738		FALSE	TRUE	0.00266444	20.6672	46.6551	19.7535
rs143528380	T	C	T	C	-0.166716	-0.11256	0.0514353		FALSE	FALSE	FALSE	pbc_ng_2021_GCST90061440	0.0126915	0.0451629	outcome	TRUE	GCST90027778	4	100462085	0.0370242	6.70363e-06	7738	Gut microbiota abundance (k_Bacteria.p_Bacteroidetes.c_Bacteroidia.o_Bacteroidales.f_Rikenellaceae.g_Alistipes.s_Alistipes_putredinis)	TRUE	TRUE	0.00261415	7738		FALSE	TRUE	0.00271214	21.0382	46.6551	20.276
rs2241820	T	C	T	C	-0.077173	0.0398754	0.560013		FALSE	FALSE	FALSE	pbc_ng_2021_GCST90061440	0.0731855	0.022256	outcome	TRUE	GCST90027778	12	54394497	0.0163185	2.25419e-06	7738	Gut microbiota abundance (k_Bacteria.p_Bacteroidetes.c_Bacteroidia.o_Bacteroidales.f_Rikenellaceae.g_Alistipes.s_Alistipes_putredinis)	TRUE	TRUE	0.0028827	7738		FALSE	TRUE	0.00293494	22.7715	46.6551	22.3651
rs6489044	C	T	C	T	-0.077538	0.00777534	0.658809		FALSE	FALSE	FALSE	pbc_ng_2021_GCST90061440	0.735027	0.0229737	outcome	TRUE	GCST90027778	12	126554565	0.0171743	6.33841e-06	7738	Gut microbiota abundance (k_Bacteria.p_Bacteroidetes.c_Bacteroidia.o_Bacteroidales.f_Rikenellaceae.g_Alistipes.s_Alistipes_putredinis)	TRUE	TRUE	0.00262792	7738		FALSE	TRUE	0.00270281	20.9656	46.6551	20.3831
rs72643019	A	G	A	G	0.17014	-0.0227999	0.0624043		FALSE	FALSE	FALSE	pbc_ng_2021_GCST90061440	0.711139	0.061567	outcome	TRUE	GCST90027779	13	88663116	0.0376019	6.04589e-06	7738	Gut microbiota abundance (k_Bacteria.p_Bacteroidetes.c_Bacteroidia.o_Bacteroidales.f_Rikenellaceae.g_Alistipes.s_Alistipes_senegalensis)	TRUE	TRUE	0.00263954	7738		FALSE	TRUE	0.00338745	26.2944	46.6551	20.4736
rs7944200	T	C	T	C	-0.0860419	-0.00551848	0.595764		FALSE	FALSE	FALSE	pbc_ng_2021_GCST90061440	0.805409	0.0224006	outcome	TRUE	GCST90027779	11	28702277	0.0178153	1.36767e-06	7738	Gut microbiota abundance (k_Bacteria.p_Bacteroidetes.c_Bacteroidia.o_Bacteroidales.f_Rikenellaceae.g_Alistipes.s_Alistipes_senegalensis)	TRUE	TRUE	0.00300614	7738		FALSE	TRUE	0.00356582	27.6839	46.6551	23.3256
rs12134195	C	A	C	A	-0.134691	-0.0306543	0.0858402		FALSE	FALSE	FALSE	pbc_ng_2021_GCST90061440	0.519088	0.0475443	outcome	TRUE	GCST90027780	1	66851542	0.0299956	7.10984e-06	7738	Gut microbiota abundance (k_Bacteria.p_Bacteroidetes.c_Bacteroidia.o_Bacteroidales.f_Rikenellaceae.g_Alistipes.s_Alistipes_shahii)	TRUE	TRUE	0.00259965	7738		FALSE	TRUE	0.00284721	22.0889	46.6551	20.1633
rs1728059	C	T	C	T	-0.0882622	-0.0346348	0.265891		FALSE	FALSE	FALSE	pbc_ng_2021_GCST90061440	0.27822	0.0319413	outcome	TRUE	GCST90027780	2	84941232	0.0187952	2.65314e-06	7738	Gut microbiota abundance (k_Bacteria.p_Bacteroidetes.c_Bacteroidia.o_Bacteroidales.f_Rikenellaceae.g_Alistipes.s_Alistipes_shahii)	TRUE	TRUE	0.00284252	7738		FALSE	TRUE	0.00304119	23.5984	46.6551	22.0524
rs4693197	A	G	A	G	0.115968	-0.0334392	0.134327		FALSE	FALSE	FALSE	pbc_ng_2021_GCST90061440	0.296918	0.0320586	outcome	TRUE	GCST90027780	4	88801072	0.0241116	1.51224e-06	7738	Gut microbiota abundance (k_Bacteria.p_Bacteroidetes.c_Bacteroidia.o_Bacteroidales.f_Rikenellaceae.g_Alistipes.s_Alistipes_shahii)	TRUE	TRUE	0.00298134	7738		FALSE	TRUE	0.00312769	24.2717	46.6551	23.1326
rs9886784	C	A	C	A	0.0887528	0.0401836	0.772554		FALSE	FALSE	FALSE	pbc_ng_2021_GCST90061440	0.113293	0.0253754	outcome	TRUE	GCST90027780	9	1521204	0.0199667	8.78759e-06	7738	Gut microbiota abundance (k_Bacteria.p_Bacteroidetes.c_Bacteroidia.o_Bacteroidales.f_Rikenellaceae.g_Alistipes.s_Alistipes_shahii)	TRUE	TRUE	0.00254758	7738		FALSE	TRUE	0.00276822	21.4744	46.6551	19.7584
rs13333427	G	A	G	A	-0.279033	-0.0310082	0.0508214		FALSE	FALSE	FALSE	pbc_ng_2021_GCST90061440	0.587022	0.0570889	outcome	TRUE	GCST90027781	16	69959741	0.0598337	3.10907e-06	7738	Gut microbiota abundance (k_Bacteria.p_Bacteroidetes.c_Bacteroidia.o_Bacteroidales.f_Rikenellaceae.g_Alistipes.s_Alistipes_sp_AP11)	TRUE	TRUE	0.00280339	7738		FALSE	TRUE	0.00751166	58.55	46.6551	21.748
rs73147950	A	C	A	C	-0.146211	0.0138845	0.209161		FALSE	FALSE	FALSE	pbc_ng_2021_GCST90061440	0.615815	0.0276699	outcome	TRUE	GCST90027781	20	59631773	0.0323458	6.17632e-06	7738	Gut microbiota abundance (k_Bacteria.p_Bacteroidetes.c_Bacteroidia.o_Bacteroidales.f_Rikenellaceae.g_Alistipes.s_Alistipes_sp_AP11)	TRUE	TRUE	0.00263428	7738		FALSE	TRUE	0.00707227	55.1008	46.6551	20.4326
rs11113894	A	G	A	G	0.393284	-0.00635352	0.0508065		FALSE	FALSE	FALSE	pbc_ng_2021_GCST90061440	0.877444	0.0412005	outcome	TRUE	GCST90027782	12	108841863	0.0886952	9.24549e-06	7738	Gut microbiota abundance (k_Bacteria.p_Firmicutes.c_Bacilli.o_Lactobacillales.f_Lactobacillaceae.g_Lactobacillus.s_Lactobacillus_delbrueckii)	TRUE	TRUE	0.00253509	7738		FALSE	TRUE	0.0149182	117.155	46.6551	19.6613
rs1458987	T	C	T	C	-0.32208	-0.0906509	0.0855867		FALSE	FALSE	FALSE	pbc_ng_2021_GCST90061440	0.0141911	0.0369643	outcome	TRUE	GCST90027782	3	55103700	0.071939	7.56519e-06	7738	Gut microbiota abundance (k_Bacteria.p_Firmicutes.c_Bacilli.o_Lactobacillales.f_Lactobacillaceae.g_Lactobacillus.s_Lactobacillus_delbrueckii)	TRUE	TRUE	0.00258439	7738		FALSE	TRUE	0.016237	127.683	46.6551	20.0447
rs9544137	G	A	G	A	-0.275378	0.0298546	0.133226		FALSE	FALSE	FALSE	pbc_ng_2021_GCST90061440	0.312278	0.0295458	outcome	TRUE	GCST90027782	13	76646062	0.0589864	3.03403e-06	7738	Gut microbiota abundance (k_Bacteria.p_Firmicutes.c_Bacilli.o_Lactobacillales.f_Lactobacillaceae.g_Lactobacillus.s_Lactobacillus_delbrueckii)	TRUE	TRUE	0.00280942	7738		FALSE	TRUE	0.0175139	137.903	46.6551	21.7949
rs6481791	C	T	C	T	-0.238809	-0.0299291	0.84059		FALSE	FALSE	FALSE	pbc_ng_2021_GCST90061440	0.324489	0.0303764	outcome	TRUE	GCST90027783	10	19492259	0.0503807	2.13624e-06	7738	Gut microbiota abundance (k_Bacteria.p_Firmicutes.c_Bacilli.o_Lactobacillales.f_Streptococcaceae.g_Streptococcus.s_Streptococcus_parasanguinis)	TRUE	TRUE	0.00289599	7738		FALSE	TRUE	0.0152838	120.071	46.6551	22.4684
rs57193778	G	A	G	A	0.274168	0.0414474	0.10972		FALSE	FALSE	FALSE	pbc_ng_2021_GCST90061440	0.201513	0.0324504	outcome	TRUE	GCST90027786	8	136718087	0.0610191	7.01746e-06	7738	Gut microbiota abundance (k_Bacteria.p_Firmicutes.c_Clostridia.o_Clostridiales.f_Clostridiaceae.g_Clostridium.s_Clostridium_asparagiforme)	TRUE	TRUE	0.00260288	7738		FALSE	TRUE	0.0146851	115.297	46.6551	20.1884
rs1872436	T	C	T	C	-0.181533	-0.0236497	0.191344		FALSE	FALSE	FALSE	pbc_ng_2021_GCST90061440	0.50715	0.0356555	outcome	TRUE	GCST90027788	12	57322492	0.0369281	8.83995e-07	7738	Gut microbiota abundance (k_Bacteria.p_Firmicutes.c_Clostridia.o_Clostridiales.f_Clostridiales_noname.g_Flavonifractor.s_Flavonifractor_plautii)	TRUE	TRUE	0.00311405	7738		FALSE	TRUE	0.0101981	79.7054	46.6551	24.1656
rs5768347	G	T	G	T	-0.1688	-0.0407627	0.823431		FALSE	FALSE	FALSE	pbc_ng_2021_GCST90061440	0.173116	0.0299229	outcome	TRUE	GCST90027788	22	48492960	0.0378678	8.2882e-06	7738	Gut microbiota abundance (k_Bacteria.p_Firmicutes.c_Clostridia.o_Clostridiales.f_Clostridiales_noname.g_Flavonifractor.s_Flavonifractor_plautii)	TRUE	TRUE	0.00256197	7738		FALSE	TRUE	0.00828546	64.6318	46.6551	19.8703
rs9513795	T	C	T	C	0.159167	0.00449037	0.203817		FALSE	FALSE	FALSE	pbc_ng_2021_GCST90061440	0.867753	0.0269671	outcome	TRUE	GCST90027788	13	101402225	0.0358491	8.99933e-06	7738	Gut microbiota abundance (k_Bacteria.p_Firmicutes.c_Clostridia.o_Clostridiales.f_Clostridiales_noname.g_Flavonifractor.s_Flavonifractor_plautii)	TRUE	TRUE	0.00254172	7738		FALSE	TRUE	0.00822223	64.1345	46.6551	19.7129
rs10236678	A	G	A	G	0.134283	-0.0285738	0.747711		FALSE	FALSE	FALSE	pbc_ng_2021_GCST90061440	0.304274	0.0278142	outcome	TRUE	GCST90027789	7	134549927	0.0280654	1.71281e-06	7738	Gut microbiota abundance (k_Bacteria.p_Firmicutes.c_Clostridia.o_Clostridiales.f_Clostridiales_noname.g_Pseudoflavonifractor.s_Pseudoflavonifractor_capillosus)	TRUE	TRUE	0.00295053	7738		FALSE	TRUE	0.00680306	52.9889	46.6551	22.8928
rs4424244	C	T	C	T	0.121481	-0.0255408	0.352337		FALSE	FALSE	FALSE	pbc_ng_2021_GCST90061440	0.224727	0.0210376	outcome	TRUE	GCST90027789	8	74434869	0.0253566	1.66027e-06	7738	Gut microbiota abundance (k_Bacteria.p_Firmicutes.c_Clostridia.o_Clostridiales.f_Clostridiales_noname.g_Pseudoflavonifractor.s_Pseudoflavonifractor_capillosus)	TRUE	TRUE	0.00295823	7738		FALSE	TRUE	0.00673526	52.4572	46.6551	22.9527
rs7990301	T	C	T	C	0.110327	0.0266388	0.53636		FALSE	FALSE	FALSE	pbc_ng_2021_GCST90061440	0.216229	0.0215416	outcome	TRUE	GCST90027789	13	34382060	0.0237438	3.37513e-06	7738	Gut microbiota abundance (k_Bacteria.p_Firmicutes.c_Clostridia.o_Clostridiales.f_Clostridiales_noname.g_Pseudoflavonifractor.s_Pseudoflavonifractor_capillosus)	TRUE	TRUE	0.00278315	7738		FALSE	TRUE	0.00605384	47.1177	46.6551	21.5905
rs11678512	C	T	C	T	-0.101888	0.0175334	0.219408		FALSE	FALSE	FALSE	pbc_ng_2021_GCST90061440	0.530629	0.0279619	outcome	TRUE	GCST90027790	2	106187246	0.0212403	1.61116e-06	7738	Gut microbiota abundance (k_Bacteria.p_Firmicutes.c_Clostridia.o_Clostridiales.f_Eubacteriaceae.g_Eubacterium.s_Eubacterium_eligens)	TRUE	TRUE	0.00296564	7738		FALSE	TRUE	0.00355593	27.6068	46.6551	23.0104
rs11933020	C	T	C	T	0.103443	-0.0277848	0.246485		FALSE	FALSE	FALSE	pbc_ng_2021_GCST90061440	0.254626	0.0243901	outcome	TRUE	GCST90027790	4	7805889	0.0203323	3.6256e-07	7738	Gut microbiota abundance (k_Bacteria.p_Firmicutes.c_Clostridia.o_Clostridiales.f_Eubacteriaceae.g_Eubacterium.s_Eubacterium_eligens)	TRUE	TRUE	0.00333474	7738		FALSE	TRUE	0.00397479	30.8717	46.6551	25.8839
rs6922056	G	T	G	T	0.112878	-0.0100748	0.804502		FALSE	FALSE	FALSE	pbc_ng_2021_GCST90061440	0.642576	0.0217083	outcome	TRUE	GCST90027790	6	123544294	0.0222686	4.00064e-07	7738	Gut microbiota abundance (k_Bacteria.p_Firmicutes.c_Clostridia.o_Clostridiales.f_Eubacteriaceae.g_Eubacterium.s_Eubacterium_eligens)	TRUE	TRUE	0.00331037	7738		FALSE	TRUE	0.00400791	31.13	46.6551	25.6941
rs77362317	G	T	G	T	0.162865	0.0552488	0.0732534		FALSE	FALSE	FALSE	pbc_ng_2021_GCST90061440	0.32024	0.0555843	outcome	TRUE	GCST90027790	3	141078059	0.0337338	1.37949e-06	7738	Gut microbiota abundance (k_Bacteria.p_Firmicutes.c_Clostridia.o_Clostridiales.f_Eubacteriaceae.g_Eubacterium.s_Eubacterium_eligens)	TRUE	TRUE	0.00300401	7738		FALSE	TRUE	0.00360142	27.9613	46.6551	23.3091
rs10014686	A	G	A	G	0.203012	0.0110994	0.0943997		FALSE	FALSE	FALSE	pbc_ng_2021_GCST90061440	0.795829	0.0428964	outcome	TRUE	GCST90027791	4	174600551	0.0407635	6.35053e-07	7738	Gut microbiota abundance (k_Bacteria.p_Firmicutes.c_Clostridia.o_Clostridiales.f_Eubacteriaceae.g_Eubacterium.s_Eubacterium_hallii)	TRUE	TRUE	0.0031959	7738		FALSE	TRUE	0.00704662	54.8995	46.6551	24.8028
rs2871118	A	G	A	G	0.115938	-0.0167324	0.276078		FALSE	FALSE	FALSE	pbc_ng_2021_GCST90061440	0.479818	0.0236803	outcome	TRUE	GCST90027791	21	43184320	0.0258467	7.2706e-06	7738	Gut microbiota abundance (k_Bacteria.p_Firmicutes.c_Clostridia.o_Clostridiales.f_Eubacteriaceae.g_Eubacterium.s_Eubacterium_hallii)	TRUE	TRUE	0.00259416	7738		FALSE	TRUE	0.00537286	41.7889	46.6551	20.1206
rs2901343	T	C	T	C	-0.111962	0.0413037	0.430528		FALSE	FALSE	FALSE	pbc_ng_2021_GCST90061440	0.0927353	0.0245688	outcome	TRUE	GCST90027791	10	124457906	0.0235768	2.04607e-06	7738	Gut microbiota abundance (k_Bacteria.p_Firmicutes.c_Clostridia.o_Clostridiales.f_Eubacteriaceae.g_Eubacterium.s_Eubacterium_hallii)	TRUE	TRUE	0.00290664	7738		FALSE	TRUE	0.00614674	47.8453	46.6551	22.5513
rs6590368	T	C	T	C	0.12484	0.0013904	0.755115		FALSE	FALSE	FALSE	pbc_ng_2021_GCST90061440	0.958882	0.0269681	outcome	TRUE	GCST90027792	11	129090852	0.0277199	6.68098e-06	7738	Gut microbiota abundance (k_Bacteria.p_Firmicutes.c_Clostridia.o_Clostridiales.f_Eubacteriaceae.g_Eubacterium.s_Eubacterium_ramulus)	TRUE	TRUE	0.00261499	7738		FALSE	TRUE	0.00576385	44.8477	46.6551	20.2826
rs1890115	T	G	T	G	0.11834	0.0292832	0.110317		FALSE	FALSE	FALSE	pbc_ng_2021_GCST90061440	0.362906	0.0321849	outcome	TRUE	GCST90027793	9	85165993	0.0258878	4.84831e-06	7738	Gut microbiota abundance (k_Bacteria.p_Firmicutes.c_Clostridia.o_Clostridiales.f_Eubacteriaceae.g_Eubacterium.s_Eubacterium_rectale)	TRUE	TRUE	0.00269392	7738		FALSE	TRUE	0.00274898	21.3247	46.6551	20.8965
rs4333970	A	G	A	G	0.0872277	-0.0549269	0.734925		FALSE	FALSE	FALSE	pbc_ng_2021_GCST90061440	0.0293747	0.0252141	outcome	TRUE	GCST90027793	10	82726856	0.018424	2.19644e-06	7738	Gut microbiota abundance (k_Bacteria.p_Firmicutes.c_Clostridia.o_Clostridiales.f_Eubacteriaceae.g_Eubacterium.s_Eubacterium_rectale)	TRUE	TRUE	0.00288914	7738		FALSE	TRUE	0.00296449	23.0015	46.6551	22.4151
rs72645666	A	G	A	G	0.079789	-0.00635904	0.299503		FALSE	FALSE	FALSE	pbc_ng_2021_GCST90061440	0.789316	0.0237989	outcome	TRUE	GCST90027793	8	56351168	0.0177283	6.77485e-06	7738	Gut microbiota abundance (k_Bacteria.p_Firmicutes.c_Clostridia.o_Clostridiales.f_Eubacteriaceae.g_Eubacterium.s_Eubacterium_rectale)	TRUE	TRUE	0.00261156	7738		FALSE	TRUE	0.00267131	20.7206	46.6551	20.2559
rs2906787	C	T	C	T	0.172041	0.0864218	0.93652		FALSE	FALSE	FALSE	pbc_ng_2021_GCST90061440	0.0522416	0.0445212	outcome	TRUE	GCST90027794	7	112137676	0.0385918	8.27389e-06	7738	Gut microbiota abundance (k_Bacteria.p_Firmicutes.c_Clostridia.o_Clostridiales.f_Eubacteriaceae.g_Eubacterium.s_Eubacterium_siraeum)	TRUE	TRUE	0.00256238	7738		FALSE	TRUE	0.00351923	27.3209	46.6551	19.8735
rs74413687	A	G	A	G	0.162183	-0.107413	0.0728206		FALSE	FALSE	FALSE	pbc_ng_2021_GCST90061440	0.0189158	0.0457624	outcome	TRUE	GCST90027794	17	63315851	0.0360487	6.82747e-06	7738	Gut microbiota abundance (k_Bacteria.p_Firmicutes.c_Clostridia.o_Clostridiales.f_Eubacteriaceae.g_Eubacterium.s_Eubacterium_siraeum)	TRUE	TRUE	0.00260964	7738		FALSE	TRUE	0.00355188	27.5753	46.6551	20.241
rs1011345	C	T	C	T	-0.23966	-0.0524145	0.0786334		FALSE	FALSE	FALSE	pbc_ng_2021_GCST90061440	0.236952	0.0443199	outcome	TRUE	GCST90027795	2	173856545	0.052948	6.00206e-06	7738	Gut microbiota abundance (k_Bacteria.p_Firmicutes.c_Clostridia.o_Clostridiales.f_Eubacteriaceae.g_Eubacterium.s_Eubacterium_ventriosum)	TRUE	TRUE	0.00264136	7738		FALSE	TRUE	0.00832263	64.9242	46.6551	20.4876
rs3916427	C	T	C	T	-0.16395	0.018907	0.534825		FALSE	FALSE	FALSE	pbc_ng_2021_GCST90061440	0.383271	0.0216852	outcome	TRUE	GCST90027798	9	113929557	0.0356699	4.30051e-06	7738	Gut microbiota abundance (k_Bacteria.p_Firmicutes.c_Clostridia.o_Clostridiales.f_Ruminococcaceae.g_Ruminococcaceae_noname.s_Ruminococcaceae_bacterium_D16)	TRUE	TRUE	0.00272344	7738		FALSE	TRUE	0.0133746	104.869	46.6551	21.1261
rs4416113	A	G	A	G	0.326474	-0.0200518	0.0723921		FALSE	FALSE	FALSE	pbc_ng_2021_GCST90061440	0.588505	0.0370641	outcome	TRUE	GCST90027798	18	42991796	0.069477	2.61409e-06	7738	Gut microbiota abundance (k_Bacteria.p_Firmicutes.c_Clostridia.o_Clostridiales.f_Ruminococcaceae.g_Ruminococcaceae_noname.s_Ruminococcaceae_bacterium_D16)	TRUE	TRUE	0.00284617	7738		FALSE	TRUE	0.0143147	112.347	46.6551	22.0808
rs10864073	C	T	C	T	-0.136479	0.0278641	0.115526		FALSE	FALSE	FALSE	pbc_ng_2021_GCST90061440	0.535178	0.0449333	outcome	TRUE	GCST90027799	1	214011756	0.0306823	8.66204e-06	7738	Gut microbiota abundance (k_Bacteria.p_Firmicutes.c_Clostridia.o_Clostridiales.f_Ruminococcaceae.g_Ruminococcus.s_Ruminococcus_bromii)	TRUE	TRUE	0.00255111	7738		FALSE	TRUE	0.00380651	29.5596	46.6551	19.7859
rs34762184	A	G	A	G	-0.128822	0.0430146	0.141534		FALSE	FALSE	FALSE	pbc_ng_2021_GCST90061440	0.171542	0.0314603	outcome	TRUE	GCST90027799	3	50541769	0.0285418	6.37793e-06	7738	Gut microbiota abundance (k_Bacteria.p_Firmicutes.c_Clostridia.o_Clostridiales.f_Ruminococcaceae.g_Ruminococcus.s_Ruminococcus_bromii)	TRUE	TRUE	0.00262639	7738		FALSE	TRUE	0.00403268	31.3231	46.6551	20.3712
rs4884323	G	T	G	T	-0.0923593	0.00799189	0.398074		FALSE	FALSE	FALSE	pbc_ng_2021_GCST90061440	0.727782	0.0229601	outcome	TRUE	GCST90027799	13	59810492	0.0200047	3.89538e-06	7738	Gut microbiota abundance (k_Bacteria.p_Firmicutes.c_Clostridia.o_Clostridiales.f_Ruminococcaceae.g_Ruminococcus.s_Ruminococcus_bromii)	TRUE	TRUE	0.0027478	7738		FALSE	TRUE	0.00408788	31.7536	46.6551	21.3156
rs9865704	A	G	A	G	-0.145045	0.0277872	0.127359		FALSE	FALSE	FALSE	pbc_ng_2021_GCST90061440	0.406664	0.0334875	outcome	TRUE	GCST90027799	3	149080011	0.0300178	1.35195e-06	7738	Gut microbiota abundance (k_Bacteria.p_Firmicutes.c_Clostridia.o_Clostridiales.f_Ruminococcaceae.g_Ruminococcus.s_Ruminococcus_bromii)	TRUE	TRUE	0.003009	7738		FALSE	TRUE	0.00467628	36.3457	46.6551	23.3479
rs12098699	G	A	G	A	-0.158097	-0.0314319	0.210189		FALSE	FALSE	FALSE	pbc_ng_2021_GCST90061440	0.259282	0.0278629	outcome	TRUE	GCST90027800	10	64396790	0.0331076	1.7949e-06	7738	Gut microbiota abundance (k_Bacteria.p_Firmicutes.c_Clostridia.o_Clostridiales.f_Ruminococcaceae.g_Ruminococcus.s_Ruminococcus_callidus)	TRUE	TRUE	0.00293898	7738		FALSE	TRUE	0.00829871	64.736	46.6551	22.803
rs1321631	G	A	G	A	-0.232995	0.0231458	0.0931154		FALSE	FALSE	FALSE	pbc_ng_2021_GCST90061440	0.581392	0.04198	outcome	TRUE	GCST90027800	1	34348912	0.0480959	1.27005e-06	7738	Gut microbiota abundance (k_Bacteria.p_Firmicutes.c_Clostridia.o_Clostridiales.f_Ruminococcaceae.g_Ruminococcus.s_Ruminococcus_callidus)	TRUE	TRUE	0.00302444	7738		FALSE	TRUE	0.00916847	71.5836	46.6551	23.4681
rs1878735	A	C	A	C	-0.138437	0.0201369	0.169658		FALSE	FALSE	FALSE	pbc_ng_2021_GCST90061440	0.46387	0.027491	outcome	TRUE	GCST90027801	9	109873993	0.0296275	2.97434e-06	7738	Gut microbiota abundance (k_Bacteria.p_Firmicutes.c_Clostridia.o_Clostridiales.f_Ruminococcaceae.g_Ruminococcus.s_Ruminococcus_lactaris)	TRUE	TRUE	0.00281432	7738		FALSE	TRUE	0.00539965	41.9985	46.6551	21.833
rs495828	T	G	T	G	-0.12357	0.0168465	0.209253		FALSE	FALSE	FALSE	pbc_ng_2021_GCST90061440	0.488619	0.0243268	outcome	TRUE	GCST90027801	9	136154867	0.0273732	6.3536e-06	7738	Gut microbiota abundance (k_Bacteria.p_Firmicutes.c_Clostridia.o_Clostridiales.f_Ruminococcaceae.g_Ruminococcus.s_Ruminococcus_lactaris)	TRUE	TRUE	0.00262734	7738		FALSE	TRUE	0.00505319	39.29	46.6551	20.3786
rs7148318	A	G	A	G	-0.107625	0.00590474	0.702401		FALSE	FALSE	FALSE	pbc_ng_2021_GCST90061440	0.803418	0.0237208	outcome	TRUE	GCST90027801	14	51325748	0.0242863	9.35815e-06	7738	Gut microbiota abundance (k_Bacteria.p_Firmicutes.c_Clostridia.o_Clostridiales.f_Ruminococcaceae.g_Ruminococcus.s_Ruminococcus_lactaris)	TRUE	TRUE	0.00253213	7738		FALSE	TRUE	0.00484254	37.6442	46.6551	19.6383
rs11726764	A	C	A	C	0.148769	-0.15455	0.0662113		FALSE	FALSE	FALSE	pbc_ng_2021_GCST90061440	0.00136176	0.0482571	outcome	TRUE	GCST90027802	4	107710360	0.0330195	6.62186e-06	7738	Gut microbiota abundance (k_Bacteria.p_Firmicutes.c_Clostridia.o_Clostridiales.f_Ruminococcaceae.g_Subdoligranulum.s_Subdoligranulum_unclassified)	TRUE	TRUE	0.00261715	7738		FALSE	TRUE	0.00273675	21.2296	46.6551	20.2994
rs123043	A	C	A	C	-0.0768331	0.0146081	0.648591		FALSE	FALSE	FALSE	pbc_ng_2021_GCST90061440	0.523104	0.0228763	outcome	TRUE	GCST90027802	4	16823900	0.0173477	9.46629e-06	7738	Gut microbiota abundance (k_Bacteria.p_Firmicutes.c_Clostridia.o_Clostridiales.f_Ruminococcaceae.g_Subdoligranulum.s_Subdoligranulum_unclassified)	TRUE	TRUE	0.00252928	7738		FALSE	TRUE	0.00269098	20.8736	46.6551	19.6161
rs73044678	A	G	A	G	-0.170185	0.0212866	0.0554366		FALSE	FALSE	FALSE	pbc_ng_2021_GCST90061440	0.784537	0.0778557	outcome	TRUE	GCST90027802	12	10874415	0.0370502	4.36174e-06	7738	Gut microbiota abundance (k_Bacteria.p_Firmicutes.c_Clostridia.o_Clostridiales.f_Ruminococcaceae.g_Subdoligranulum.s_Subdoligranulum_unclassified)	TRUE	TRUE	0.00271996	7738		FALSE	TRUE	0.00303319	23.5362	46.6551	21.099
rs77053869	G	A	G	A	-0.273887	0.0301831	0.0675044		FALSE	FALSE	FALSE	pbc_ng_2021_GCST90061440	0.58359	0.0550638	outcome	TRUE	GCST90027804	4	110562960	0.0617996	9.34265e-06	7738	Gut microbiota abundance (k_Bacteria.p_Firmicutes.c_Erysipelotrichia.o_Erysipelotrichales.f_Erysipelotrichaceae.g_Holdemania.s_Holdemania_filiformis)	TRUE	TRUE	0.00253253	7738		FALSE	TRUE	0.00944391	73.7546	46.6551	19.6414
rs67887362	C	A	C	A	0.204196	-0.0669343	0.117421		FALSE	FALSE	FALSE	pbc_ng_2021_GCST90061440	0.0900051	0.0394806	outcome	TRUE	GCST90027805	7	43236240	0.046059	9.27748e-06	7738	Gut microbiota abundance (k_Bacteria.p_Firmicutes.c_Erysipelotrichia.o_Erysipelotrichales.f_Erysipelotrichaceae.g_Holdemania.s_Holdemania_unclassified)	TRUE	TRUE	0.00253424	7738		FALSE	TRUE	0.00864219	67.4388	46.6551	19.6547
rs78014650	C	T	C	T	0.169601	-0.0613191	0.170916		FALSE	FALSE	FALSE	pbc_ng_2021_GCST90061440	0.02827	0.0279547	outcome	TRUE	GCST90027805	8	74447312	0.0379537	7.87245e-06	7738	Gut microbiota abundance (k_Bacteria.p_Firmicutes.c_Erysipelotrichia.o_Erysipelotrichales.f_Erysipelotrichaceae.g_Holdemania.s_Holdemania_unclassified)	TRUE	TRUE	0.00257462	7738		FALSE	TRUE	0.00815207	63.5828	46.6551	19.9686
rs2395296	G	A	G	A	0.143303	0.0893254	0.714675		FALSE	FALSE	FALSE	pbc_ng_2021_GCST90061440	9.40942e-05	0.0228726	outcome	TRUE	GCST90027806	6	32911814	0.0321743	8.42966e-06	7738	Gut microbiota abundance (k_Bacteria.p_Firmicutes.c_Negativicutes.o_Selenomonadales.f_Acidaminococcaceae.g_Phascolarctobacterium.s_Phascolarctobacterium_succinatutens)	TRUE	TRUE	0.00255778	7738		FALSE	TRUE	0.00837508	65.3368	46.6551	19.8377
rs74338790	G	A	G	A	0.252493	-0.0115818	0.0844046		FALSE	FALSE	FALSE	pbc_ng_2021_GCST90061440	0.788625	0.0432	outcome	TRUE	GCST90027806	4	112421997	0.0552387	4.85523e-06	7738	Gut microbiota abundance (k_Bacteria.p_Firmicutes.c_Negativicutes.o_Selenomonadales.f_Acidaminococcaceae.g_Phascolarctobacterium.s_Phascolarctobacterium_succinatutens)	TRUE	TRUE	0.00269354	7738		FALSE	TRUE	0.00985368	76.9867	46.6551	20.8935
rs2499076	A	G	A	G	-0.188268	-0.0135956	0.112541		FALSE	FALSE	FALSE	pbc_ng_2021_GCST90061440	0.690861	0.0341867	outcome	TRUE	GCST90027807	10	19592884	0.0419687	7.26022e-06	7738	Gut microbiota abundance (k_Bacteria.p_Firmicutes.c_Negativicutes.o_Selenomonadales.f_Veillonellaceae.g_Dialister.s_Dialister_invisus)	TRUE	TRUE	0.00259452	7738		FALSE	TRUE	0.00708014	55.1626	46.6551	20.1234
rs2965800	A	G	A	G	-0.139969	0.0458594	0.675362		FALSE	FALSE	FALSE	pbc_ng_2021_GCST90061440	0.0608248	0.0244614	outcome	TRUE	GCST90027807	16	57796861	0.0284691	8.81008e-07	7738	Gut microbiota abundance (k_Bacteria.p_Firmicutes.c_Negativicutes.o_Selenomonadales.f_Veillonellaceae.g_Dialister.s_Dialister_invisus)	TRUE	TRUE	0.00311491	7738		FALSE	TRUE	0.00859072	67.0337	46.6551	24.1722
rs512089	C	A	C	A	0.137435	-0.00155896	0.255292		FALSE	FALSE	FALSE	pbc_ng_2021_GCST90061440	0.944624	0.0224443	outcome	TRUE	GCST90027807	9	23874047	0.0302868	5.68526e-06	7738	Gut microbiota abundance (k_Bacteria.p_Firmicutes.c_Negativicutes.o_Selenomonadales.f_Veillonellaceae.g_Dialister.s_Dialister_invisus)	TRUE	TRUE	0.00265471	7738		FALSE	TRUE	0.00718204	55.9622	46.6551	20.5915
rs55976608	T	C	T	C	-0.257391	-0.00133543	0.0592176		FALSE	FALSE	FALSE	pbc_ng_2021_GCST90061440	0.977517	0.0473854	outcome	TRUE	GCST90027807	8	14120793	0.0554762	3.48963e-06	7738	Gut microbiota abundance (k_Bacteria.p_Firmicutes.c_Negativicutes.o_Selenomonadales.f_Veillonellaceae.g_Dialister.s_Dialister_invisus)	TRUE	TRUE	0.00277492	7738		FALSE	TRUE	0.00738171	57.5295	46.6551	21.5265
rs17692191	A	G	A	G	-0.226361	-0.0111705	0.173258		FALSE	FALSE	FALSE	pbc_ng_2021_GCST90061440	0.694115	0.0284036	outcome	TRUE	GCST90027709	14	48465864	0.0499856	5.93964e-06	7738	Gut microbiota abundance (k_Bacteria.p_Firmicutes.c_Clostridia.o_Clostridiales.f_Lachnospiraceae.g_Butyrivibrio)	TRUE	TRUE	0.00264391	7738		FALSE	TRUE	0.014679	115.248	44.1624	20.5075
rs7964677	G	A	G	A	-0.162048	0.085339	0.937754		FALSE	FALSE	FALSE	pbc_ng_2021_GCST90061440	0.117324	0.0544912	outcome	TRUE	GCST90027710	12	95152877	0.0366847	9.99378e-06	7738	Gut microbiota abundance (k_Bacteria.p_Firmicutes.c_Clostridia.o_Clostridiales.f_Lachnospiraceae.g_Coprococcus)	TRUE	TRUE	0.00251598	7738		FALSE	TRUE	0.00306562	23.7885	44.1624	19.5127
rs1562194	G	T	G	T	-0.0906017	0.0285799	0.283648		FALSE	FALSE	FALSE	pbc_ng_2021_GCST90061440	0.418195	0.0353031	outcome	TRUE	GCST90027711	11	70642820	0.0189569	1.75861e-06	7738	Gut microbiota abundance (k_Bacteria.p_Firmicutes.c_Clostridia.o_Clostridiales.f_Lachnospiraceae.g_Dorea)	TRUE	TRUE	0.00294402	7738		FALSE	TRUE	0.00333587	25.8927	44.1624	22.8422
rs404634	C	T	C	T	-0.104495	0.0398249	0.748588		FALSE	FALSE	FALSE	pbc_ng_2021_GCST90061440	0.138971	0.0269154	outcome	TRUE	GCST90027711	1	108511501	0.0196008	9.75911e-08	7738	Gut microbiota abundance (k_Bacteria.p_Firmicutes.c_Clostridia.o_Clostridiales.f_Lachnospiraceae.g_Dorea)	TRUE	TRUE	0.00366045	7738		FALSE	TRUE	0.00411008	31.9268	44.1624	28.4213
rs2119879	C	T	C	T	-0.0786974	-0.0143314	0.32444		FALSE	FALSE	FALSE	pbc_ng_2021_GCST90061440	0.549632	0.0239531	outcome	TRUE	GCST90027712	8	135549042	0.0175895	7.67344e-06	7738	Gut microbiota abundance (k_Bacteria.p_Firmicutes.c_Clostridia.o_Clostridiales.f_Lachnospiraceae.g_Lachnospiraceae_noname)	TRUE	TRUE	0.00258092	7738		FALSE	TRUE	0.00271487	21.0594	44.1624	20.0177
rs77194050	G	A	G	A	-0.169598	-0.0752317	0.0613003		FALSE	FALSE	FALSE	pbc_ng_2021_GCST90061440	0.212708	0.0603711	outcome	TRUE	GCST90027712	16	70687185	0.0348422	1.12956e-06	7738	Gut microbiota abundance (k_Bacteria.p_Firmicutes.c_Clostridia.o_Clostridiales.f_Lachnospiraceae.g_Lachnospiraceae_noname)	TRUE	TRUE	0.00305341	7738		FALSE	TRUE	0.00331025	25.6931	44.1624	23.6936
rs13019272	A	G	A	G	0.0744021	0.0268067	0.515787		FALSE	FALSE	FALSE	pbc_ng_2021_GCST90061440	0.225903	0.0221364	outcome	TRUE	GCST90027713	2	160658863	0.0161086	3.86002e-06	7738	Gut microbiota abundance (k_Bacteria.p_Firmicutes.c_Clostridia.o_Clostridiales.f_Lachnospiraceae.g_Roseburia)	TRUE	TRUE	0.00275006	7738		FALSE	TRUE	0.00276508	21.4499	44.1624	21.3331
rs61217796	G	A	G	A	-0.114005	0.0231574	0.119451		FALSE	FALSE	FALSE	pbc_ng_2021_GCST90061440	0.553033	0.0390367	outcome	TRUE	GCST90027713	4	160643088	0.0253115	6.66623e-06	7738	Gut microbiota abundance (k_Bacteria.p_Firmicutes.c_Clostridia.o_Clostridiales.f_Lachnospiraceae.g_Roseburia)	TRUE	TRUE	0.00261552	7738		FALSE	TRUE	0.00273414	21.2093	44.1624	20.2867
rs7404803	C	T	C	T	-0.128686	-0.0378041	0.889108		FALSE	FALSE	FALSE	pbc_ng_2021_GCST90061440	0.291079	0.0358076	outcome	TRUE	GCST90027713	16	15530454	0.0258429	6.37294e-07	7738	Gut microbiota abundance (k_Bacteria.p_Firmicutes.c_Clostridia.o_Clostridiales.f_Lachnospiraceae.g_Roseburia)	TRUE	TRUE	0.00319502	7738		FALSE	TRUE	0.00326548	25.3445	44.1624	24.7959
rs7819696	T	C	T	C	0.109169	0.000866579	0.165883		FALSE	FALSE	FALSE	pbc_ng_2021_GCST90061440	0.973639	0.0262241	outcome	TRUE	GCST90027713	8	56349334	0.0222639	9.41911e-07	7738	Gut microbiota abundance (k_Bacteria.p_Firmicutes.c_Clostridia.o_Clostridiales.f_Lachnospiraceae.g_Roseburia)	TRUE	TRUE	0.00309836	7738		FALSE	TRUE	0.00329805	25.5982	44.1624	24.0434
rs6020721	G	T	G	T	-0.183345	0.00157065	0.341522		FALSE	FALSE	FALSE	pbc_ng_2021_GCST90061440	0.952269	0.0262396	outcome	TRUE	GCST90027715	20	49367076	0.0405327	6.08555e-06	7738	Gut microbiota abundance (k_Bacteria.p_Firmicutes.c_Clostridia.o_Clostridiales.f_Ruminococcaceae.g_Anaerotruncus)	TRUE	TRUE	0.00263793	7738		FALSE	TRUE	0.0151192	118.757	44.1624	20.461
rs3916427	C	T	C	T	-0.163965	0.018907	0.534825		FALSE	FALSE	FALSE	pbc_ng_2021_GCST90061440	0.383271	0.0216852	outcome	TRUE	GCST90027717	9	113929557	0.035668	4.28697e-06	7738	Gut microbiota abundance (k_Bacteria.p_Firmicutes.c_Clostridia.o_Clostridiales.f_Ruminococcaceae.g_Ruminococcaceae_noname)	TRUE	TRUE	0.00272423	7738		FALSE	TRUE	0.0133771	104.888	44.1624	21.1322
rs4416113	A	G	A	G	0.326565	-0.0200518	0.0723921		FALSE	FALSE	FALSE	pbc_ng_2021_GCST90061440	0.588505	0.0370641	outcome	TRUE	GCST90027717	18	42991796	0.0694734	2.59436e-06	7738	Gut microbiota abundance (k_Bacteria.p_Firmicutes.c_Clostridia.o_Clostridiales.f_Ruminococcaceae.g_Ruminococcaceae_noname)	TRUE	TRUE	0.00284805	7738		FALSE	TRUE	0.0143227	112.41	44.1624	22.0954
rs62048493	A	G	A	G	0.162007	0.0349311	0.0676924		FALSE	FALSE	FALSE	pbc_ng_2021_GCST90061440	0.530025	0.0556257	outcome	TRUE	GCST90027718	16	80343094	0.0354736	4.948e-06	7738	Gut microbiota abundance (k_Bacteria.p_Firmicutes.c_Clostridia.o_Clostridiales.f_Ruminococcaceae.g_Ruminococcus)	TRUE	TRUE	0.00268888	7738		FALSE	TRUE	0.00331281	25.7131	44.1624	20.8572
rs74683729	C	T	C	T	-0.125204	-0.010045	0.11057		FALSE	FALSE	FALSE	pbc_ng_2021_GCST90061440	0.782206	0.0363363	outcome	TRUE	GCST90027718	7	144894559	0.027942	7.43396e-06	7738	Gut microbiota abundance (k_Bacteria.p_Firmicutes.c_Clostridia.o_Clostridiales.f_Ruminococcaceae.g_Ruminococcus)	TRUE	TRUE	0.00258869	7738		FALSE	TRUE	0.0030833	23.9262	44.1624	20.078
rs11726764	A	C	A	C	0.149033	-0.15455	0.0662113		FALSE	FALSE	FALSE	pbc_ng_2021_GCST90061440	0.00136176	0.0482571	outcome	TRUE	GCST90027719	4	107710360	0.0330142	6.35521e-06	7738	Gut microbiota abundance (k_Bacteria.p_Firmicutes.c_Clostridia.o_Clostridiales.f_Ruminococcaceae.g_Subdoligranulum)	TRUE	TRUE	0.00262727	7738		FALSE	TRUE	0.00274647	21.3052	44.1624	20.3781
rs123043	A	C	A	C	-0.0768737	0.0146081	0.648591		FALSE	FALSE	FALSE	pbc_ng_2021_GCST90061440	0.523104	0.0228763	outcome	TRUE	GCST90027719	4	16823900	0.0173449	9.3334e-06	7738	Gut microbiota abundance (k_Bacteria.p_Firmicutes.c_Clostridia.o_Clostridiales.f_Ruminococcaceae.g_Subdoligranulum)	TRUE	TRUE	0.00253276	7738		FALSE	TRUE	0.00269382	20.8957	44.1624	19.6432
rs2926850	C	A	C	A	-0.137501	0.00455142	0.35364		FALSE	FALSE	FALSE	pbc_ng_2021_GCST90061440	0.800989	0.0180563	outcome	TRUE	GCST90027720	5	153157228	0.027646	6.57143e-07	7738	Gut microbiota abundance (k_Bacteria.p_Firmicutes.c_Erysipelotrichia.o_Erysipelotrichales.f_Erysipelotrichaceae.g_Erysipelotrichaceae_noname)	TRUE	TRUE	0.00318746	7738		FALSE	TRUE	0.00864326	67.4472	44.1624	24.737
rs61956724	T	C	T	C	-0.309637	-0.0407375	0.0506604		FALSE	FALSE	FALSE	pbc_ng_2021_GCST90061440	0.409185	0.0493591	outcome	TRUE	GCST90027720	13	66636200	0.0604889	3.07319e-07	7738	Gut microbiota abundance (k_Bacteria.p_Firmicutes.c_Erysipelotrichia.o_Erysipelotrichales.f_Erysipelotrichaceae.g_Erysipelotrichaceae_noname)	TRUE	TRUE	0.00337574	7738		FALSE	TRUE	0.00922202	72.0056	44.1624	26.2032
rs9316496	A	G	A	G	0.159552	-0.0250505	0.174774		FALSE	FALSE	FALSE	pbc_ng_2021_GCST90061440	0.385466	0.0288644	outcome	TRUE	GCST90027720	13	51041880	0.035188	5.78003e-06	7738	Gut microbiota abundance (k_Bacteria.p_Firmicutes.c_Erysipelotrichia.o_Erysipelotrichales.f_Erysipelotrichaceae.g_Erysipelotrichaceae_noname)	TRUE	TRUE	0.00265061	7738		FALSE	TRUE	0.00734318	57.2271	44.1624	20.5596
rs2395296	G	A	G	A	0.142807	0.0893254	0.714675		FALSE	FALSE	FALSE	pbc_ng_2021_GCST90061440	9.40942e-05	0.0228726	outcome	TRUE	GCST90027722	6	32911814	0.0321679	9.0207e-06	7738	Gut microbiota abundance (k_Bacteria.p_Firmicutes.c_Negativicutes.o_Selenomonadales.f_Acidaminococcaceae.g_Phascolarctobacterium)	TRUE	TRUE	0.00254116	7738		FALSE	TRUE	0.0083172	64.8815	44.1624	19.7085
rs74338790	G	A	G	A	0.254628	-0.0115818	0.0844046		FALSE	FALSE	FALSE	pbc_ng_2021_GCST90061440	0.788625	0.0432	outcome	TRUE	GCST90027722	4	112421997	0.0552278	4.01689e-06	7738	Gut microbiota abundance (k_Bacteria.p_Firmicutes.c_Negativicutes.o_Selenomonadales.f_Acidaminococcaceae.g_Phascolarctobacterium)	TRUE	TRUE	0.00274024	7738		FALSE	TRUE	0.010021	78.3073	44.1624	21.2567
rs2499076	A	G	A	G	-0.187924	-0.0135956	0.111418		FALSE	FALSE	FALSE	pbc_ng_2021_GCST90061440	0.690861	0.0341867	outcome	TRUE	GCST90027723	10	19592884	0.0405854	3.65073e-06	7738	Gut microbiota abundance (k_Bacteria.p_Firmicutes.c_Negativicutes.o_Selenomonadales.f_Veillonellaceae.g_Dialister)	TRUE	TRUE	0.0027638	7738		FALSE	TRUE	0.00699274	54.4768	44.1624	21.44
rs2965800	A	G	A	G	-0.144409	0.0458594	0.679577		FALSE	FALSE	FALSE	pbc_ng_2021_GCST90061440	0.0608248	0.0244614	outcome	TRUE	GCST90027723	16	57796861	0.0275278	1.55493e-07	7738	Gut microbiota abundance (k_Bacteria.p_Firmicutes.c_Negativicutes.o_Selenomonadales.f_Veillonellaceae.g_Dialister)	TRUE	TRUE	0.00354476	7738		FALSE	TRUE	0.00908199	70.9022	44.1624	27.5198
rs73519430	C	T	C	T	-0.208614	-0.000980929	0.0834573		FALSE	FALSE	FALSE	pbc_ng_2021_GCST90061440	0.981669	0.0426924	outcome	TRUE	GCST90027723	8	14112568	0.045703	5.00564e-06	7738	Gut microbiota abundance (k_Bacteria.p_Firmicutes.c_Negativicutes.o_Selenomonadales.f_Veillonellaceae.g_Dialister)	TRUE	TRUE	0.00268604	7738		FALSE	TRUE	0.00665785	51.8503	44.1624	20.8352
rs12978412	T	C	T	C	0.131438	0.0101917	0.642572		FALSE	FALSE	FALSE	pbc_ng_2021_GCST90061440	0.662214	0.0233295	outcome	TRUE	GCST90027724	19	47945391	0.029497	8.35084e-06	7738	Gut microbiota abundance (k_Bacteria.p_Firmicutes.c_Negativicutes.o_Selenomonadales.f_Veillonellaceae.g_Veillonella)	TRUE	TRUE	0.0025601	7738		FALSE	TRUE	0.00793565	61.8812	44.1624	19.8557
rs3000780	A	G	A	G	0.157741	0.0035668	0.264242		FALSE	FALSE	FALSE	pbc_ng_2021_GCST90061440	0.871133	0.0219874	outcome	TRUE	GCST90027724	1	227597496	0.0323493	1.08168e-06	7738	Gut microbiota abundance (k_Bacteria.p_Firmicutes.c_Negativicutes.o_Selenomonadales.f_Veillonellaceae.g_Veillonella)	TRUE	TRUE	0.00306415	7738		FALSE	TRUE	0.00967511	75.5779	44.1624	23.7771
rs9847942	A	G	A	G	-0.214949	0.0703875	0.101421		FALSE	FALSE	FALSE	pbc_ng_2021_GCST90061440	0.0753147	0.0395759	outcome	TRUE	GCST90027724	3	32349650	0.0461112	3.13848e-06	7738	Gut microbiota abundance (k_Bacteria.p_Firmicutes.c_Negativicutes.o_Selenomonadales.f_Veillonellaceae.g_Veillonella)	TRUE	TRUE	0.00280107	7738		FALSE	TRUE	0.00842141	65.7014	44.1624	21.7299
rs1860691	G	A	G	A	0.144272	-0.0588872	0.183109		FALSE	FALSE	FALSE	pbc_ng_2021_GCST90061440	0.0418656	0.0289393	outcome	TRUE	GCST90027725	7	52336084	0.0322336	7.61115e-06	7738	Gut microbiota abundance (k_Bacteria.p_Proteobacteria.c_Betaproteobacteria.o_Burkholderiales.f_Burkholderiales_noname.g_Burkholderiales_noname)	TRUE	TRUE	0.0025829	7738		FALSE	TRUE	0.00622684	48.4727	44.1624	20.033
rs4717625	G	A	G	A	0.173645	0.0243142	0.142545		FALSE	FALSE	FALSE	pbc_ng_2021_GCST90061440	0.423751	0.0303954	outcome	TRUE	GCST90027725	7	71508645	0.0359115	1.32898e-06	7738	Gut microbiota abundance (k_Bacteria.p_Proteobacteria.c_Betaproteobacteria.o_Burkholderiales.f_Burkholderiales_noname.g_Burkholderiales_noname)	TRUE	TRUE	0.00301322	7738		FALSE	TRUE	0.00737086	57.4444	44.1624	23.3807
rs9468851	G	A	G	A	-0.132688	0.00185506	0.234969		FALSE	FALSE	FALSE	pbc_ng_2021_GCST90061440	0.823013	0.00829367	outcome	TRUE	GCST90027725	6	30930633	0.0297776	8.35103e-06	7738	Gut microbiota abundance (k_Bacteria.p_Proteobacteria.c_Betaproteobacteria.o_Burkholderiales.f_Burkholderiales_noname.g_Burkholderiales_noname)	TRUE	TRUE	0.00256008	7738		FALSE	TRUE	0.0063297	49.2785	44.1624	19.8556
rs10865362	T	C	T	C	-0.14827	-0.0148955	0.798704		FALSE	FALSE	FALSE	pbc_ng_2021_GCST90061440	0.544079	0.0245534	outcome	TRUE	GCST90027726	2	67933923	0.0333854	8.94746e-06	7738	Gut microbiota abundance (k_Bacteria.p_Proteobacteria.c_Betaproteobacteria.o_Burkholderiales.f_Oxalobacteraceae.g_Oxalobacter)	TRUE	TRUE	0.00254314	7738		FALSE	TRUE	0.00706899	55.0751	44.1624	19.7239
rs11068499	A	G	A	G	-0.16342	0.00136517	0.157012		FALSE	FALSE	FALSE	pbc_ng_2021_GCST90061440	0.96725	0.0332503	outcome	TRUE	GCST90027726	12	117892931	0.036313	6.78516e-06	7738	Gut microbiota abundance (k_Bacteria.p_Proteobacteria.c_Betaproteobacteria.o_Burkholderiales.f_Oxalobacteraceae.g_Oxalobacter)	TRUE	TRUE	0.00261116	7738		FALSE	TRUE	0.0070696	55.0798	44.1624	20.2529
rs12725104	G	A	G	A	0.154981	0.0154338	0.177096		FALSE	FALSE	FALSE	pbc_ng_2021_GCST90061440	0.599355	0.0293793	outcome	TRUE	GCST90027726	1	65268226	0.0346513	7.72859e-06	7738	Gut microbiota abundance (k_Bacteria.p_Proteobacteria.c_Betaproteobacteria.o_Burkholderiales.f_Oxalobacteraceae.g_Oxalobacter)	TRUE	TRUE	0.00257917	7738		FALSE	TRUE	0.00700075	54.5397	44.1624	20.004
rs73918563	C	T	C	T	-0.273779	0.000453315	0.0564855		FALSE	FALSE	FALSE	pbc_ng_2021_GCST90061440	0.978316	0.0166784	outcome	TRUE	GCST90027726	20	59220861	0.0585682	2.94632e-06	7738	Gut microbiota abundance (k_Bacteria.p_Proteobacteria.c_Betaproteobacteria.o_Burkholderiales.f_Oxalobacteraceae.g_Oxalobacter)	TRUE	TRUE	0.00281666	7738		FALSE	TRUE	0.00798943	62.304	44.1624	21.8513
rs10981640	A	C	A	C	-0.137657	0.0406344	0.175092		FALSE	FALSE	FALSE	pbc_ng_2021_GCST90061440	0.1161	0.0258594	outcome	TRUE	GCST90027727	9	115897803	0.0293955	2.82813e-06	7738	Gut microbiota abundance (k_Bacteria.p_Proteobacteria.c_Betaproteobacteria.o_Burkholderiales.f_Sutterellaceae.g_Parasutterella)	TRUE	TRUE	0.00282676	7738		FALSE	TRUE	0.00547392	42.5793	44.1624	21.9298
rs34613239	A	G	A	G	-0.15271	-0.000904438	0.127172		FALSE	FALSE	FALSE	pbc_ng_2021_GCST90061440	0.976535	0.0307498	outcome	TRUE	GCST90027727	2	144005379	0.0330225	3.75656e-06	7738	Gut microbiota abundance (k_Bacteria.p_Proteobacteria.c_Betaproteobacteria.o_Burkholderiales.f_Sutterellaceae.g_Parasutterella)	TRUE	TRUE	0.00275676	7738		FALSE	TRUE	0.00517708	40.2583	44.1624	21.3853
rs1685109	C	T	C	T	-0.198968	-0.0437815	0.0893011		FALSE	FALSE	FALSE	pbc_ng_2021_GCST90061440	0.25816	0.038719	outcome	TRUE	GCST90027728	8	32211367	0.0448762	9.26275e-06	7738	Gut microbiota abundance (k_Bacteria.p_Proteobacteria.c_Betaproteobacteria.o_Burkholderiales.f_Sutterellaceae.g_Sutterellaceae_unclassified)	TRUE	TRUE	0.00253464	7738		FALSE	TRUE	0.00643914	50.136	44.1624	19.6578
rs1421280	T	C	T	C	-0.104294	-0.0602731	0.797244		FALSE	FALSE	FALSE	pbc_ng_2021_GCST90061440	0.0170554	0.0252663	outcome	TRUE	GCST90027729	13	72726920	0.0234077	8.36855e-06	7738	Gut microbiota abundance (k_Bacteria.p_Proteobacteria.c_Betaproteobacteria.o_Burkholderiales.f_Sutterellaceae.g_Sutterella)	TRUE	TRUE	0.0025596	7738		FALSE	TRUE	0.00351652	27.2998	44.1624	19.8519
rs61790480	T	G	T	G	0.164248	-0.00988371	0.0766359		FALSE	FALSE	FALSE	pbc_ng_2021_GCST90061440	0.837165	0.048091	outcome	TRUE	GCST90027729	3	170532111	0.0361573	5.55636e-06	7738	Gut microbiota abundance (k_Bacteria.p_Proteobacteria.c_Betaproteobacteria.o_Burkholderiales.f_Sutterellaceae.g_Sutterella)	TRUE	TRUE	0.00266033	7738		FALSE	TRUE	0.003818	29.6492	44.1624	20.6352
rs7179502	A	G	A	G	0.102337	0.00378563	0.26408		FALSE	FALSE	FALSE	pbc_ng_2021_GCST90061440	0.874597	0.0239866	outcome	TRUE	GCST90027729	15	101478959	0.0218584	2.84368e-06	7738	Gut microbiota abundance (k_Bacteria.p_Proteobacteria.c_Betaproteobacteria.o_Burkholderiales.f_Sutterellaceae.g_Sutterella)	TRUE	TRUE	0.00282542	7738		FALSE	TRUE	0.00407063	31.6191	44.1624	21.9194
rs12466754	T	C	T	C	-0.208624	0.00603422	0.0887719		FALSE	FALSE	FALSE	pbc_ng_2021_GCST90061440	0.904839	0.0504742	outcome	TRUE	GCST90027731	2	19878289	0.0464826	7.18224e-06	7738	Gut microbiota abundance (k_Bacteria.p_Proteobacteria.c_Deltaproteobacteria.o_Desulfovibrionales.f_Desulfovibrionaceae.g_Desulfovibrio)	TRUE	TRUE	0.00259718	7738		FALSE	TRUE	0.00704143	54.8588	44.1624	20.1441
rs2477580	G	A	G	A	0.146444	0.034305	0.747226		FALSE	FALSE	FALSE	pbc_ng_2021_GCST90061440	0.189839	0.0261659	outcome	TRUE	GCST90027731	1	111787395	0.0302167	1.25693e-06	7738	Gut microbiota abundance (k_Bacteria.p_Proteobacteria.c_Deltaproteobacteria.o_Desulfovibrionales.f_Desulfovibrionaceae.g_Desulfovibrio)	TRUE	TRUE	0.00302703	7738		FALSE	TRUE	0.00810135	63.1839	44.1624	23.4882
rs11731238	G	A	G	A	-0.176657	-0.0026874	0.0666628		FALSE	FALSE	FALSE	pbc_ng_2021_GCST90061440	0.938414	0.0347823	outcome	TRUE	GCST90027732	4	1063833	0.0397182	8.67681e-06	7738	Gut microbiota abundance (k_Bacteria.p_Proteobacteria.c_Gammaproteobacteria.o_Enterobacteriales.f_Enterobacteriaceae.g_Escherichia)	TRUE	TRUE	0.00255069	7738		FALSE	TRUE	0.00388342	30.1592	44.1624	19.7826
rs13138313	T	C	T	C	0.090024	0.0212436	0.41414		FALSE	FALSE	FALSE	pbc_ng_2021_GCST90061440	0.373864	0.0238891	outcome	TRUE	GCST90027732	4	146977979	0.0192643	2.96702e-06	7738	Gut microbiota abundance (k_Bacteria.p_Proteobacteria.c_Gammaproteobacteria.o_Enterobacteriales.f_Enterobacteriaceae.g_Escherichia)	TRUE	TRUE	0.00281494	7738		FALSE	TRUE	0.00393267	30.5433	44.1624	21.8379
rs17058001	T	C	T	C	0.181601	-0.00830103	0.059268		FALSE	FALSE	FALSE	pbc_ng_2021_GCST90061440	0.791606	0.0314164	outcome	TRUE	GCST90027732	6	130150468	0.0405322	7.44938e-06	7738	Gut microbiota abundance (k_Bacteria.p_Proteobacteria.c_Gammaproteobacteria.o_Enterobacteriales.f_Enterobacteriaceae.g_Escherichia)	TRUE	TRUE	0.00258818	7738		FALSE	TRUE	0.0036775	28.5541	44.1624	20.0741
rs7132825	A	G	A	G	0.230437	0.0320323	0.0865655		FALSE	FALSE	FALSE	pbc_ng_2021_GCST90061440	0.3882	0.0371223	outcome	TRUE	GCST90027733	12	1500603	0.0506019	5.26538e-06	7738	Gut microbiota abundance (k_Bacteria.p_Proteobacteria.c_Gammaproteobacteria.o_Pasteurellales.f_Pasteurellaceae.g_Haemophilus)	TRUE	TRUE	0.00267357	7738		FALSE	TRUE	0.00839763	65.5142	44.1624	20.7382
rs983309	G	T	G	T	-0.197113	-0.00806316	0.874439		FALSE	FALSE	FALSE	pbc_ng_2021_GCST90061440	0.819365	0.0353086	outcome	TRUE	GCST90027733	8	9177732	0.043067	4.71933e-06	7738	Gut microbiota abundance (k_Bacteria.p_Proteobacteria.c_Gammaproteobacteria.o_Pasteurellales.f_Pasteurellaceae.g_Haemophilus)	TRUE	TRUE	0.00270054	7738		FALSE	TRUE	0.00853188	66.5706	44.1624	20.9479
rs12710731	T	C	T	C	0.0910033	0.00966015	0.290693		FALSE	FALSE	FALSE	pbc_ng_2021_GCST90061440	0.670436	0.0227004	outcome	TRUE	GCST90027734	2	16720355	0.019938	5.01153e-06	7738	Gut microbiota abundance (k_Bacteria.p_Verrucomicrobia.c_Verrucomicrobiae.o_Verrucomicrobiales.f_Verrucomicrobiaceae.g_Akkermansia)	TRUE	TRUE	0.00268576	7738		FALSE	TRUE	0.00341518	26.5103	44.1624	20.833
rs1532932	G	A	G	A	-0.100048	0.00674808	0.786723		FALSE	FALSE	FALSE	pbc_ng_2021_GCST90061440	0.789458	0.0252723	outcome	TRUE	GCST90027734	16	10082174	0.0223097	7.30853e-06	7738	Gut microbiota abundance (k_Bacteria.p_Verrucomicrobia.c_Verrucomicrobiae.o_Verrucomicrobiales.f_Verrucomicrobiaceae.g_Akkermansia)	TRUE	TRUE	0.0025929	7738		FALSE	TRUE	0.00335902	26.073	44.1624	20.1108
rs35895642	T	C	T	C	0.109922	-0.0175133	0.198579		FALSE	FALSE	FALSE	pbc_ng_2021_GCST90061440	0.529409	0.0278471	outcome	TRUE	GCST90027734	15	37816202	0.0229031	1.59122e-06	7738	Gut microbiota abundance (k_Bacteria.p_Verrucomicrobia.c_Verrucomicrobiae.o_Verrucomicrobiales.f_Verrucomicrobiaceae.g_Akkermansia)	TRUE	TRUE	0.00296875	7738		FALSE	TRUE	0.00384586	29.8664	44.1624	23.0346
rs6823767	C	T	C	T	0.0928428	0.00301364	0.261341		FALSE	FALSE	FALSE	pbc_ng_2021_GCST90061440	0.907703	0.0259938	outcome	TRUE	GCST90027734	4	151295085	0.0207196	7.43207e-06	7738	Gut microbiota abundance (k_Bacteria.p_Verrucomicrobia.c_Verrucomicrobiae.o_Verrucomicrobiales.f_Verrucomicrobiaceae.g_Akkermansia)	TRUE	TRUE	0.00258876	7738		FALSE	TRUE	0.00332796	25.8311	44.1624	20.0786
rs7334276	C	T	C	T	0.196266	-0.0444728	0.152166		FALSE	FALSE	FALSE	pbc_ng_2021_GCST90061440	0.171345	0.0325118	outcome	TRUE	GCST90027735	13	43399563	0.0428465	4.63479e-06	7738	Gut microbiota abundance (k_Bacteria.p_Actinobacteria.c_Actinobacteria.o_Actinomycetales)	TRUE	TRUE	0.002705	7738		FALSE	TRUE	0.00993914	77.661	44.1624	20.9826
rs11732081	T	C	T	C	0.0783349	0.0101201	0.364727		FALSE	FALSE	FALSE	pbc_ng_2021_GCST90061440	0.659508	0.0229693	outcome	TRUE	GCST90027736	4	62600906	0.0174252	6.94065e-06	7738	Gut microbiota abundance (k_Bacteria.p_Actinobacteria.c_Actinobacteria.o_Bifidobacteriales)	TRUE	TRUE	0.00260559	7738		FALSE	TRUE	0.0028436	22.0608	44.1624	20.2095
rs4472164	G	A	G	A	-0.125369	-0.0128577	0.103173		FALSE	FALSE	FALSE	pbc_ng_2021_GCST90061440	0.723078	0.0362855	outcome	TRUE	GCST90027736	4	168344708	0.0275371	5.29493e-06	7738	Gut microbiota abundance (k_Bacteria.p_Actinobacteria.c_Actinobacteria.o_Bifidobacteriales)	TRUE	TRUE	0.00267218	7738		FALSE	TRUE	0.00290861	22.5666	44.1624	20.7274
rs4859454	T	C	T	C	0.122763	0.0378665	0.114125		FALSE	FALSE	FALSE	pbc_ng_2021_GCST90061440	0.255532	0.0333034	outcome	TRUE	GCST90027736	4	77541509	0.0263015	3.04839e-06	7738	Gut microbiota abundance (k_Bacteria.p_Actinobacteria.c_Actinobacteria.o_Bifidobacteriales)	TRUE	TRUE	0.00280825	7738		FALSE	TRUE	0.00304732	23.6461	44.1624	21.7858
rs73098732	A	G	A	G	0.0995352	-0.00488826	0.170003		FALSE	FALSE	FALSE	pbc_ng_2021_GCST90061440	0.868508	0.0295268	outcome	TRUE	GCST90027738	7	43503949	0.0218816	5.39523e-06	7738	Gut microbiota abundance (k_Bacteria.p_Bacteroidetes.c_Bacteroidia.o_Bacteroidales)	TRUE	TRUE	0.00266759	7738		FALSE	TRUE	0.00279587	21.6895	44.1624	20.6917
rs11694441	A	C	A	C	-0.156202	-0.0120698	0.125619		FALSE	FALSE	FALSE	pbc_ng_2021_GCST90061440	0.744907	0.0370964	outcome	TRUE	GCST90027739	2	119541381	0.0340182	4.39612e-06	7738	Gut microbiota abundance (k_Bacteria.p_Firmicutes.c_Bacilli.o_Lactobacillales)	TRUE	TRUE	0.00271802	7738		FALSE	TRUE	0.00535993	41.6879	44.1624	21.0839
rs1400577	G	A	G	A	-0.102174	0.0012316	0.600301		FALSE	FALSE	FALSE	pbc_ng_2021_GCST90061440	0.879923	0.00815268	outcome	TRUE	GCST90027739	16	73551996	0.0225061	5.63054e-06	7738	Gut microbiota abundance (k_Bacteria.p_Firmicutes.c_Bacilli.o_Lactobacillales)	TRUE	TRUE	0.0026571	7738		FALSE	TRUE	0.00500971	38.9503	44.1624	20.6101
rs17052168	C	T	C	T	0.155888	-0.0675849	0.11767		FALSE	FALSE	FALSE	pbc_ng_2021_GCST90061440	0.0446869	0.0336647	outcome	TRUE	GCST90027739	4	175395062	0.0348837	7.86683e-06	7738	Gut microbiota abundance (k_Bacteria.p_Firmicutes.c_Bacilli.o_Lactobacillales)	TRUE	TRUE	0.0025748	7738		FALSE	TRUE	0.00504606	39.2343	44.1624	19.9701
rs946119	T	C	T	C	-0.169496	0.0333847	0.107641		FALSE	FALSE	FALSE	pbc_ng_2021_GCST90061440	0.306481	0.0326458	outcome	TRUE	GCST90027739	6	97513091	0.036581	3.59617e-06	7738	Gut microbiota abundance (k_Bacteria.p_Firmicutes.c_Bacilli.o_Lactobacillales)	TRUE	TRUE	0.0027675	7738		FALSE	TRUE	0.00551907	42.9325	44.1624	21.4688
rs7794348	A	G	A	G	0.161458	0.0185341	0.0548254		FALSE	FALSE	FALSE	pbc_ng_2021_GCST90061440	0.716442	0.0510275	outcome	TRUE	GCST90027740	7	138966254	0.0354367	5.20811e-06	7738	Gut microbiota abundance (k_Bacteria.p_Firmicutes.c_Clostridia.o_Clostridiales)	TRUE	TRUE	0.00267628	7738		FALSE	TRUE	0.00270174	20.9573	44.1624	20.7593
rs73037929	T	G	T	G	-0.210453	0.0227149	0.0539829		FALSE	FALSE	FALSE	pbc_ng_2021_GCST90061440	0.711315	0.0613766	outcome	TRUE	GCST90027741	19	28461212	0.0439456	1.67668e-06	7738	Gut microbiota abundance (k_Bacteria.p_Firmicutes.c_Erysipelotrichia.o_Erysipelotrichales)	TRUE	TRUE	0.00295582	7738		FALSE	TRUE	0.00452372	35.1545	44.1624	22.934
rs78685125	T	C	T	C	-0.174418	0.0491872	0.0669123		FALSE	FALSE	FALSE	pbc_ng_2021_GCST90061440	0.322288	0.0496958	outcome	TRUE	GCST90027741	3	37667096	0.0392434	8.80887e-06	7738	Gut microbiota abundance (k_Bacteria.p_Firmicutes.c_Erysipelotrichia.o_Erysipelotrichales)	TRUE	TRUE	0.00254698	7738		FALSE	TRUE	0.00379875	29.4992	44.1624	19.7537
rs10736970	C	T	C	T	-0.0913735	0.0195172	0.741775		FALSE	FALSE	FALSE	pbc_ng_2021_GCST90061440	0.41231	0.0238062	outcome	TRUE	GCST90027742	10	3387104	0.0204744	8.08872e-06	7738	Gut microbiota abundance (k_Bacteria.p_Firmicutes.c_Negativicutes.o_Selenomonadales)	TRUE	TRUE	0.00256794	7738		FALSE	TRUE	0.00319846	24.8227	44.1624	19.9167
rs77764206	C	T	C	T	0.197354	-0.159173	0.0504393		FALSE	FALSE	FALSE	pbc_ng_2021_GCST90061440	0.0855193	0.0925682	outcome	TRUE	GCST90027742	12	91611380	0.0423653	3.18706e-06	7738	Gut microbiota abundance (k_Bacteria.p_Firmicutes.c_Negativicutes.o_Selenomonadales)	TRUE	TRUE	0.0027973	7738		FALSE	TRUE	0.0037309	28.9703	44.1624	21.7006
rs78791321	A	G	A	G	0.153277	0.0057765	0.0809067		FALSE	FALSE	FALSE	pbc_ng_2021_GCST90061440	0.870497	0.0354328	outcome	TRUE	GCST90027742	11	69317280	0.0328393	3.04895e-06	7738	Gut microbiota abundance (k_Bacteria.p_Firmicutes.c_Negativicutes.o_Selenomonadales)	TRUE	TRUE	0.0028082	7738		FALSE	TRUE	0.00349404	27.1247	44.1624	21.7854
rs11626416	A	G	A	G	-0.118366	0.00995015	0.125363		FALSE	FALSE	FALSE	pbc_ng_2021_GCST90061440	0.826918	0.045506	outcome	TRUE	GCST90027743	14	33053536	0.0244903	1.34363e-06	7738	Gut microbiota abundance (k_Bacteria.p_Proteobacteria.c_Betaproteobacteria.o_Burkholderiales)	TRUE	TRUE	0.00301051	7738		FALSE	TRUE	0.00307242	23.8415	44.1624	23.3596
rs2834333	A	C	A	C	-0.0774573	0.0210597	0.537174		FALSE	FALSE	FALSE	pbc_ng_2021_GCST90061440	0.375039	0.0237406	outcome	TRUE	GCST90027743	21	35370488	0.0161531	1.62521e-06	7738	Gut microbiota abundance (k_Bacteria.p_Proteobacteria.c_Betaproteobacteria.o_Burkholderiales)	TRUE	TRUE	0.00296352	7738		FALSE	TRUE	0.00298323	23.1474	44.1624	22.9939
rs4895929	T	C	T	C	-0.0750869	-0.0147344	0.386573		FALSE	FALSE	FALSE	pbc_ng_2021_GCST90061440	0.499022	0.0217955	outcome	TRUE	GCST90027743	6	132458419	0.0168552	8.39673e-06	7738	Gut microbiota abundance (k_Bacteria.p_Proteobacteria.c_Betaproteobacteria.o_Burkholderiales)	TRUE	TRUE	0.00255877	7738		FALSE	TRUE	0.00267395	20.7411	44.1624	19.8454
rs237461	C	T	C	T	-0.085199	-0.0155276	0.290792		FALSE	FALSE	FALSE	pbc_ng_2021_GCST90061440	0.451464	0.0206216	outcome	TRUE	GCST90027744	20	48033171	0.018658	4.96284e-06	7738	Gut microbiota abundance (k_Bacteria.p_Proteobacteria.c_Deltaproteobacteria.o_Desulfovibrionales)	TRUE	TRUE	0.00268815	7738		FALSE	TRUE	0.00299402	23.2313	44.1624	20.8516
rs13138313	T	C	T	C	0.0851979	0.0212436	0.414534		FALSE	FALSE	FALSE	pbc_ng_2021_GCST90061440	0.373864	0.0238891	outcome	TRUE	GCST90027745	4	146977979	0.0189585	6.9923e-06	7738	Gut microbiota abundance (k_Bacteria.p_Proteobacteria.c_Gammaproteobacteria.o_Enterobacteriales)	TRUE	TRUE	0.00260376	7738		FALSE	TRUE	0.0035233	27.3526	44.1624	20.1953
rs13166339	G	A	G	A	-0.180471	0.0299621	0.0659301		FALSE	FALSE	FALSE	pbc_ng_2021_GCST90061440	0.515965	0.0461255	outcome	TRUE	GCST90027745	5	39774566	0.0381965	2.3033e-06	7738	Gut microbiota abundance (k_Bacteria.p_Proteobacteria.c_Gammaproteobacteria.o_Enterobacteriales)	TRUE	TRUE	0.0028774	7738		FALSE	TRUE	0.00401151	31.158	44.1624	22.3238
rs7132825	A	G	A	G	0.225746	0.0320323	0.0870785		FALSE	FALSE	FALSE	pbc_ng_2021_GCST90061440	0.3882	0.0371223	outcome	TRUE	GCST90027746	12	1500603	0.0503199	7.24953e-06	7738	Gut microbiota abundance (k_Bacteria.p_Proteobacteria.c_Gammaproteobacteria.o_Pasteurellales)	TRUE	TRUE	0.00259487	7738		FALSE	TRUE	0.00810242	63.1923	44.1624	20.1261
rs12710731	T	C	T	C	0.0909006	0.00966015	0.290693		FALSE	FALSE	FALSE	pbc_ng_2021_GCST90061440	0.670436	0.0227004	outcome	TRUE	GCST90027747	2	16720355	0.0199385	5.13831e-06	7738	Gut microbiota abundance (k_Bacteria.p_Verrucomicrobia.c_Verrucomicrobiae.o_Verrucomicrobiales)	TRUE	TRUE	0.00267958	7738		FALSE	TRUE	0.00340747	26.4503	44.1624	20.7849
rs1532932	G	A	G	A	-0.099981	0.00674808	0.786723		FALSE	FALSE	FALSE	pbc_ng_2021_GCST90061440	0.789458	0.0252723	outcome	TRUE	GCST90027747	16	10082174	0.0223102	7.41498e-06	7738	Gut microbiota abundance (k_Bacteria.p_Verrucomicrobia.c_Verrucomicrobiae.o_Verrucomicrobiales)	TRUE	TRUE	0.00258932	7738		FALSE	TRUE	0.00335452	26.0379	44.1624	20.083
rs35895642	T	C	T	C	0.109955	-0.0175133	0.198579		FALSE	FALSE	FALSE	pbc_ng_2021_GCST90061440	0.529409	0.0278471	outcome	TRUE	GCST90027747	15	37816202	0.0229035	1.58045e-06	7738	Gut microbiota abundance (k_Bacteria.p_Verrucomicrobia.c_Verrucomicrobiae.o_Verrucomicrobiales)	TRUE	TRUE	0.00297042	7738		FALSE	TRUE	0.00384817	29.8844	44.1624	23.0476
rs6823767	C	T	C	T	0.0928213	0.00301364	0.261341		FALSE	FALSE	FALSE	pbc_ng_2021_GCST90061440	0.907703	0.0259938	outcome	TRUE	GCST90027747	4	151295085	0.02072	7.47137e-06	7738	Gut microbiota abundance (k_Bacteria.p_Verrucomicrobia.c_Verrucomicrobiae.o_Verrucomicrobiales)	TRUE	TRUE	0.00258746	7738		FALSE	TRUE	0.00332642	25.8191	44.1624	20.0685
rs35344390	T	C	T	C	0.0894152	0.0370721	0.236588		FALSE	FALSE	FALSE	pbc_ng_2021_GCST90061440	0.129328	0.0244417	outcome	TRUE	GCST90027748	5	79628446	0.0191949	3.18875e-06	7738	Gut microbiota abundance (k_Bacteria.p_Actinobacteria)	TRUE	TRUE	0.00279716	7738		FALSE	TRUE	0.00288805	22.4067	44.1624	21.6996
rs73098732	A	G	A	G	0.0995841	-0.00488826	0.170003		FALSE	FALSE	FALSE	pbc_ng_2021_GCST90061440	0.868508	0.0295268	outcome	TRUE	GCST90027749	7	43503949	0.0218816	5.33814e-06	7738	Gut microbiota abundance (k_Bacteria.p_Bacteroidetes)	TRUE	TRUE	0.0026702	7738		FALSE	TRUE	0.00279861	21.7108	44.1624	20.712
rs10833110	A	C	A	C	-0.0754361	-0.0191394	0.346437		FALSE	FALSE	FALSE	pbc_ng_2021_GCST90061440	0.365246	0.0211388	outcome	TRUE	GCST90027750	11	19450687	0.0169338	8.39905e-06	7738	Gut microbiota abundance (k_Bacteria.p_Firmicutes)	TRUE	TRUE	0.00255871	7738		FALSE	TRUE	0.00257692	19.9865	44.1624	19.8449
rs7794348	A	G	A	G	0.160069	0.0185341	0.0548254		FALSE	FALSE	FALSE	pbc_ng_2021_GCST90061440	0.716442	0.0510275	outcome	TRUE	GCST90027750	7	138966254	0.0354861	6.45952e-06	7738	Gut microbiota abundance (k_Bacteria.p_Firmicutes)	TRUE	TRUE	0.00262326	7738		FALSE	TRUE	0.00265545	20.5973	44.1624	20.3469
rs10943378	A	G	A	G	0.0932157	0.00600346	0.198179		FALSE	FALSE	FALSE	pbc_ng_2021_GCST90061440	0.840138	0.0297618	outcome	TRUE	GCST90027751	6	77482882	0.0205589	5.78522e-06	7738	Gut microbiota abundance (k_Bacteria.p_Proteobacteria)	TRUE	TRUE	0.00265039	7738		FALSE	TRUE	0.00276149	21.422	44.1624	20.5579
rs2004833	T	G	T	G	0.078305	0.000884753	0.651453		FALSE	FALSE	FALSE	pbc_ng_2021_GCST90061440	0.942214	0.0122056	outcome	TRUE	GCST90027751	2	44374984	0.0169375	3.77911e-06	7738	Gut microbiota abundance (k_Bacteria.p_Proteobacteria)	TRUE	TRUE	0.00275528	7738		FALSE	TRUE	0.00278454	21.6013	44.1624	21.3737
rs79965903	G	A	G	A	0.138401	0.0770679	0.0738342		FALSE	FALSE	FALSE	pbc_ng_2021_GCST90061440	0.112263	0.0485283	outcome	TRUE	GCST90027751	4	182085946	0.031028	8.17674e-06	7738	Gut microbiota abundance (k_Bacteria.p_Proteobacteria)	TRUE	TRUE	0.0025653	7738		FALSE	TRUE	0.00261972	20.3194	44.1624	19.8962
rs12710731	T	C	T	C	0.0908999	0.00966015	0.290693		FALSE	FALSE	FALSE	pbc_ng_2021_GCST90061440	0.670436	0.0227004	outcome	TRUE	GCST90027752	2	16720355	0.0199385	5.13913e-06	7738	Gut microbiota abundance (k_Bacteria.p_Verrucomicrobia)	TRUE	TRUE	0.00267954	7738		FALSE	TRUE	0.00340742	26.4499	44.1624	20.7846
rs1532932	G	A	G	A	-0.0999821	0.00674808	0.786723		FALSE	FALSE	FALSE	pbc_ng_2021_GCST90061440	0.789458	0.0252723	outcome	TRUE	GCST90027752	16	10082174	0.0223102	7.41344e-06	7738	Gut microbiota abundance (k_Bacteria.p_Verrucomicrobia)	TRUE	TRUE	0.00258938	7738		FALSE	TRUE	0.0033546	26.0385	44.1624	20.0834
rs35895642	T	C	T	C	0.109958	-0.0175133	0.198579		FALSE	FALSE	FALSE	pbc_ng_2021_GCST90061440	0.529409	0.0278471	outcome	TRUE	GCST90027752	15	37816202	0.0229035	1.57957e-06	7738	Gut microbiota abundance (k_Bacteria.p_Verrucomicrobia)	TRUE	TRUE	0.00297058	7738		FALSE	TRUE	0.00384838	29.8861	44.1624	23.0489
rs6823767	C	T	C	T	0.0928241	0.00301364	0.261341		FALSE	FALSE	FALSE	pbc_ng_2021_GCST90061440	0.907703	0.0259938	outcome	TRUE	GCST90027752	4	151295085	0.02072	7.46672e-06	7738	Gut microbiota abundance (k_Bacteria.p_Verrucomicrobia)	TRUE	TRUE	0.00258762	7738		FALSE	TRUE	0.00332662	25.8206	44.1624	20.0698
rs17049177	A	G	A	G	-0.266492	-0.00878678	0.112621		FALSE	FALSE	FALSE	pbc_ng_2021_GCST90061440	0.79017	0.0330218	outcome	TRUE	GCST90027753	2	129915467	0.0540994	8.39441e-07	7738	Gut microbiota abundance (k_Bacteria.p_Actinobacteria.c_Actinobacteria.o_Actinomycetales.f_Micrococcaceae.g_Rothia.s_Rothia_mucilaginosa)	TRUE	TRUE	0.00312685	7738		FALSE	TRUE	0.0141947	111.392	44.1624	24.2652
rs11986537	T	C	T	C	0.0995351	0.00283793	0.214997		FALSE	FALSE	FALSE	pbc_ng_2021_GCST90061440	0.908527	0.0246999	outcome	TRUE	GCST90027754	8	106880649	0.0214947	3.64452e-06	7738	Gut microbiota abundance (k_Bacteria.p_Actinobacteria.c_Actinobacteria.o_Bifidobacteriales.f_Bifidobacteriaceae.g_Bifidobacterium.s_Bifidobacterium_adolescentis)	TRUE	TRUE	0.00276421	7738		FALSE	TRUE	0.00334415	25.9572	44.1624	21.4432
rs144770262	A	G	A	G	0.165532	-0.0566689	0.0673369		FALSE	FALSE	FALSE	pbc_ng_2021_GCST90061440	0.311081	0.055944	outcome	TRUE	GCST90027754	9	34067427	0.0363538	5.27934e-06	7738	Gut microbiota abundance (k_Bacteria.p_Actinobacteria.c_Actinobacteria.o_Bifidobacteriales.f_Bifidobacteriaceae.g_Bifidobacterium.s_Bifidobacterium_adolescentis)	TRUE	TRUE	0.00267292	7738		FALSE	TRUE	0.00344169	26.7169	44.1624	20.7331
rs4351047	G	A	G	A	0.0971883	0.00697805	0.36675		FALSE	FALSE	FALSE	pbc_ng_2021_GCST90061440	0.762137	0.0230546	outcome	TRUE	GCST90027754	4	62600423	0.0186404	1.84948e-07	7738	Gut microbiota abundance (k_Bacteria.p_Actinobacteria.c_Actinobacteria.o_Bifidobacteriales.f_Bifidobacteriaceae.g_Bifidobacterium.s_Bifidobacterium_adolescentis)	TRUE	TRUE	0.00350169	7738		FALSE	TRUE	0.00438736	34.0902	44.1624	27.1843
rs6455422	G	A	G	A	0.111628	-0.012454	0.847819		FALSE	FALSE	FALSE	pbc_ng_2021_GCST90061440	0.686337	0.0308396	outcome	TRUE	GCST90027754	6	169185589	0.0246764	6.07743e-06	7738	Gut microbiota abundance (k_Bacteria.p_Actinobacteria.c_Actinobacteria.o_Bifidobacteriales.f_Bifidobacteriaceae.g_Bifidobacterium.s_Bifidobacterium_adolescentis)	TRUE	TRUE	0.00263827	7738		FALSE	TRUE	0.00321544	24.9549	44.1624	20.4636
rs74394156	T	C	T	C	0.184682	-0.0232568	0.0554058		FALSE	FALSE	FALSE	pbc_ng_2021_GCST90061440	0.747432	0.07222	outcome	TRUE	GCST90027754	14	55666085	0.0400043	3.90149e-06	7738	Gut microbiota abundance (k_Bacteria.p_Actinobacteria.c_Actinobacteria.o_Bifidobacteriales.f_Bifidobacteriaceae.g_Bifidobacterium.s_Bifidobacterium_adolescentis)	TRUE	TRUE	0.00274742	7738		FALSE	TRUE	0.00357009	27.7172	44.1624	21.3126
rs57711736	A	G	A	G	-0.154629	0.00338343	0.288477		FALSE	FALSE	FALSE	pbc_ng_2021_GCST90061440	0.886514	0.0237074	outcome	TRUE	GCST90027755	2	172460954	0.0348695	9.22826e-06	7738	Gut microbiota abundance (k_Bacteria.p_Actinobacteria.c_Actinobacteria.o_Bifidobacteriales.f_Bifidobacteriaceae.g_Bifidobacterium.s_Bifidobacterium_bifidum)	TRUE	TRUE	0.00253555	7738		FALSE	TRUE	0.00981549	76.6853	44.1624	19.6648
rs722497	T	C	T	C	-0.152155	0.00969258	0.431651		FALSE	FALSE	FALSE	pbc_ng_2021_GCST90061440	0.701367	0.0252756	outcome	TRUE	GCST90027755	1	30172044	0.0316192	1.49352e-06	7738	Gut microbiota abundance (k_Bacteria.p_Actinobacteria.c_Actinobacteria.o_Bifidobacteriales.f_Bifidobacteriaceae.g_Bifidobacterium.s_Bifidobacterium_bifidum)	TRUE	TRUE	0.00298439	7738		FALSE	TRUE	0.0113593	88.885	44.1624	23.1564
rs35948646	A	G	A	G	0.220754	-0.0189563	0.261115		FALSE	FALSE	FALSE	pbc_ng_2021_GCST90061440	0.44537	0.0248393	outcome	TRUE	GCST90027756	3	132512280	0.0469154	2.53408e-06	7738	Gut microbiota abundance (k_Bacteria.p_Actinobacteria.c_Actinobacteria.o_Bifidobacteriales.f_Bifidobacteriaceae.g_Bifidobacterium.s_Bifidobacterium_catenulatum)	TRUE	TRUE	0.00285383	7738		FALSE	TRUE	0.0188042	148.257	44.1624	22.1404
rs6953241	G	A	G	A	-0.280431	0.00769412	0.143714		FALSE	FALSE	FALSE	pbc_ng_2021_GCST90061440	0.7764	0.0270907	outcome	TRUE	GCST90027756	7	6203231	0.0610176	4.30884e-06	7738	Gut microbiota abundance (k_Bacteria.p_Actinobacteria.c_Actinobacteria.o_Bifidobacteriales.f_Bifidobacteriaceae.g_Bifidobacterium.s_Bifidobacterium_catenulatum)	TRUE	TRUE	0.00272296	7738		FALSE	TRUE	0.0193553	152.688	44.1624	21.1223
rs76993859	G	A	G	A	-0.379147	-0.0136888	0.0665616		FALSE	FALSE	FALSE	pbc_ng_2021_GCST90061440	0.867656	0.0821475	outcome	TRUE	GCST90027756	9	26245338	0.0842051	6.71073e-06	7738	Gut microbiota abundance (k_Bacteria.p_Actinobacteria.c_Actinobacteria.o_Bifidobacteriales.f_Bifidobacteriaceae.g_Bifidobacterium.s_Bifidobacterium_catenulatum)	TRUE	TRUE	0.00261388	7738		FALSE	TRUE	0.017863	140.702	44.1624	20.274
rs11786426	G	A	G	A	0.0825932	-0.0270523	0.349925		FALSE	FALSE	FALSE	pbc_ng_2021_GCST90061440	0.198891	0.021057	outcome	TRUE	GCST90027757	8	74432076	0.0184837	7.87934e-06	7738	Gut microbiota abundance (k_Bacteria.p_Actinobacteria.c_Actinobacteria.o_Bifidobacteriales.f_Bifidobacteriaceae.g_Bifidobacterium.s_Bifidobacterium_longum)	TRUE	TRUE	0.00257439	7738		FALSE	TRUE	0.00310354	24.0837	44.1624	19.9669
rs13391731	G	A	G	A	-0.0876715	0.0322002	0.321654		FALSE	FALSE	FALSE	pbc_ng_2021_GCST90061440	0.22486	0.0265305	outcome	TRUE	GCST90027757	2	35127980	0.018818	3.17878e-06	7738	Gut microbiota abundance (k_Bacteria.p_Actinobacteria.c_Actinobacteria.o_Bifidobacteriales.f_Bifidobacteriaceae.g_Bifidobacterium.s_Bifidobacterium_longum)	TRUE	TRUE	0.00279793	7738		FALSE	TRUE	0.00335419	26.0353	44.1624	21.7055
rs6780177	T	C	T	C	0.128654	-0.0513365	0.133534		FALSE	FALSE	FALSE	pbc_ng_2021_GCST90061440	0.113876	0.0324707	outcome	TRUE	GCST90027757	3	21647818	0.0263775	1.07481e-06	7738	Gut microbiota abundance (k_Bacteria.p_Actinobacteria.c_Actinobacteria.o_Bifidobacteriales.f_Bifidobacteriaceae.g_Bifidobacterium.s_Bifidobacterium_longum)	TRUE	TRUE	0.0030657	7738		FALSE	TRUE	0.00383019	29.7443	44.1624	23.7892
rs237461	C	T	C	T	-0.0851995	-0.0155276	0.290792		FALSE	FALSE	FALSE	pbc_ng_2021_GCST90061440	0.451464	0.0206216	outcome	TRUE	GCST90027658	20	48033171	0.018658	4.96215e-06	7738	Gut microbiota abundance (k_Bacteria.p_Proteobacteria.c_Deltaproteobacteria)	TRUE	TRUE	0.00268818	7738		FALSE	TRUE	0.00299406	23.2316	37.2449	20.8518
rs12710731	T	C	T	C	0.0908998	0.00966015	0.290693		FALSE	FALSE	FALSE	pbc_ng_2021_GCST90061440	0.670436	0.0227004	outcome	TRUE	GCST90027660	2	16720355	0.0199385	5.13937e-06	7738	Gut microbiota abundance (k_Bacteria.p_Verrucomicrobia.c_Verrucomicrobiae)	TRUE	TRUE	0.00267953	7738		FALSE	TRUE	0.00340741	26.4499	37.2449	20.7846
rs1532932	G	A	G	A	-0.0999825	0.00674808	0.786723		FALSE	FALSE	FALSE	pbc_ng_2021_GCST90061440	0.789458	0.0252723	outcome	TRUE	GCST90027660	16	10082174	0.0223102	7.41276e-06	7738	Gut microbiota abundance (k_Bacteria.p_Verrucomicrobia.c_Verrucomicrobiae)	TRUE	TRUE	0.0025894	7738		FALSE	TRUE	0.00335462	26.0387	37.2449	20.0836
rs35895642	T	C	T	C	0.109956	-0.0175133	0.198579		FALSE	FALSE	FALSE	pbc_ng_2021_GCST90061440	0.529409	0.0278471	outcome	TRUE	GCST90027660	15	37816202	0.0229035	1.58023e-06	7738	Gut microbiota abundance (k_Bacteria.p_Verrucomicrobia.c_Verrucomicrobiae)	TRUE	TRUE	0.00297047	7738		FALSE	TRUE	0.00384824	29.885	37.2449	23.048
rs6823767	C	T	C	T	0.0928282	0.00301364	0.261341		FALSE	FALSE	FALSE	pbc_ng_2021_GCST90061440	0.907703	0.0259938	outcome	TRUE	GCST90027660	4	151295085	0.02072	7.45968e-06	7738	Gut microbiota abundance (k_Bacteria.p_Verrucomicrobia.c_Verrucomicrobiae)	TRUE	TRUE	0.00258785	7738		FALSE	TRUE	0.00332691	25.8229	37.2449	20.0715
rs17049177	A	G	A	G	-0.259548	-0.00878678	0.110945		FALSE	FALSE	FALSE	pbc_ng_2021_GCST90061440	0.79017	0.0330218	outcome	TRUE	GCST90027661	2	129915467	0.0538955	1.46643e-06	7738	Gut microbiota abundance (k_Bacteria.p_Actinobacteria.c_Actinobacteria.o_Actinomycetales.f_Micrococcaceae)	TRUE	TRUE	0.00298892	7738		FALSE	TRUE	0.0132893	104.191	37.2449	23.1916
rs11732081	T	C	T	C	0.0783377	0.0101201	0.364727		FALSE	FALSE	FALSE	pbc_ng_2021_GCST90061440	0.659508	0.0229693	outcome	TRUE	GCST90027662	4	62600906	0.0174251	6.93522e-06	7738	Gut microbiota abundance (k_Bacteria.p_Actinobacteria.c_Actinobacteria.o_Bifidobacteriales.f_Bifidobacteriaceae)	TRUE	TRUE	0.0026058	7738		FALSE	TRUE	0.00284381	22.0624	37.2449	20.2112
rs4472164	G	A	G	A	-0.125353	-0.0128577	0.103173		FALSE	FALSE	FALSE	pbc_ng_2021_GCST90061440	0.723078	0.0362855	outcome	TRUE	GCST90027662	4	168344708	0.027537	5.31007e-06	7738	Gut microbiota abundance (k_Bacteria.p_Actinobacteria.c_Actinobacteria.o_Bifidobacteriales.f_Bifidobacteriaceae)	TRUE	TRUE	0.00267152	7738		FALSE	TRUE	0.00290786	22.5608	37.2449	20.7222
rs4859454	T	C	T	C	0.122758	0.0378665	0.114125		FALSE	FALSE	FALSE	pbc_ng_2021_GCST90061440	0.255532	0.0333034	outcome	TRUE	GCST90027662	4	77541509	0.0263014	3.05127e-06	7738	Gut microbiota abundance (k_Bacteria.p_Actinobacteria.c_Actinobacteria.o_Bifidobacteriales.f_Bifidobacteriaceae)	TRUE	TRUE	0.00280805	7738		FALSE	TRUE	0.00304707	23.6442	37.2449	21.7842
rs28414316	C	T	C	T	0.114905	0.0425068	0.140049		FALSE	FALSE	FALSE	pbc_ng_2021_GCST90061440	0.184176	0.032008	outcome	TRUE	GCST90027664	2	122972140	0.0238957	1.51999e-06	7738	Gut microbiota abundance (k_Bacteria.p_Bacteroidetes.c_Bacteroidia.o_Bacteroidales.f_Bacteroidaceae)	TRUE	TRUE	0.00298006	7738		FALSE	TRUE	0.00318025	24.6809	37.2449	23.1227
rs61510729	A	G	A	G	-0.100197	0.0177384	0.171943		FALSE	FALSE	FALSE	pbc_ng_2021_GCST90061440	0.480128	0.0251217	outcome	TRUE	GCST90027664	12	109709157	0.0219746	5.12377e-06	7738	Gut microbiota abundance (k_Bacteria.p_Bacteroidetes.c_Bacteroidia.o_Bacteroidales.f_Bacteroidaceae)	TRUE	TRUE	0.00268031	7738		FALSE	TRUE	0.0028588	22.1791	37.2449	20.7906
rs680138	T	C	T	C	-0.0806635	0.00356427	0.617925		FALSE	FALSE	FALSE	pbc_ng_2021_GCST90061440	0.875582	0.0227644	outcome	TRUE	GCST90027664	9	110882980	0.0171239	2.47024e-06	7738	Gut microbiota abundance (k_Bacteria.p_Bacteroidetes.c_Bacteroidia.o_Bacteroidales.f_Bacteroidaceae)	TRUE	TRUE	0.00286015	7738		FALSE	TRUE	0.00307233	23.8408	37.2449	22.1896
rs71446723	A	G	A	G	0.113087	-0.00394138	0.124427		FALSE	FALSE	FALSE	pbc_ng_2021_GCST90061440	0.798341	0.0154264	outcome	TRUE	GCST90027664	12	20934000	0.0249499	5.82693e-06	7738	Gut microbiota abundance (k_Bacteria.p_Bacteroidetes.c_Bacteroidia.o_Bacteroidales.f_Bacteroidaceae)	TRUE	TRUE	0.00264862	7738		FALSE	TRUE	0.00278652	21.6168	37.2449	20.5441
rs742682	C	A	C	A	-0.110567	0.0058254	0.132617		FALSE	FALSE	FALSE	pbc_ng_2021_GCST90061440	0.863964	0.0340009	outcome	TRUE	GCST90027664	1	114897076	0.024218	4.98356e-06	7738	Gut microbiota abundance (k_Bacteria.p_Bacteroidetes.c_Bacteroidia.o_Bacteroidales.f_Bacteroidaceae)	TRUE	TRUE	0.00268713	7738		FALSE	TRUE	0.00281249	21.8188	37.2449	20.8437
rs2465095	G	A	G	A	-0.0819963	0.00680134	0.417237		FALSE	FALSE	FALSE	pbc_ng_2021_GCST90061440	0.774487	0.0237385	outcome	TRUE	GCST90027665	2	137536904	0.0166902	8.97635e-07	7738	Gut microbiota abundance (k_Bacteria.p_Bacteroidetes.c_Bacteroidia.o_Bacteroidales.f_Bacteroidales_noname)	TRUE	TRUE	0.00311026	7738		FALSE	TRUE	0.00326959	25.3765	37.2449	24.136
rs2700958	A	G	A	G	0.131086	0.0156544	0.0912533		FALSE	FALSE	FALSE	pbc_ng_2021_GCST90061440	0.618287	0.0314169	outcome	TRUE	GCST90027665	7	36134000	0.0296117	9.56313e-06	7738	Gut microbiota abundance (k_Bacteria.p_Bacteroidetes.c_Bacteroidia.o_Bacteroidales.f_Bacteroidales_noname)	TRUE	TRUE	0.0025268	7738		FALSE	TRUE	0.00284993	22.1101	37.2449	19.5968
rs3106091	C	T	C	T	0.0828995	0.00126558	0.680953		FALSE	FALSE	FALSE	pbc_ng_2021_GCST90061440	0.957633	0.023823	outcome	TRUE	GCST90027665	2	200881067	0.0180146	4.1888e-06	7738	Gut microbiota abundance (k_Bacteria.p_Bacteroidetes.c_Bacteroidia.o_Bacteroidales.f_Bacteroidales_noname)	TRUE	TRUE	0.00272993	7738		FALSE	TRUE	0.00298611	23.1697	37.2449	21.1765
rs4294998	C	A	C	A	0.0741667	-0.00377971	0.505929		FALSE	FALSE	FALSE	pbc_ng_2021_GCST90061440	0.866019	0.0224027	outcome	TRUE	GCST90027665	2	228912194	0.0167806	9.87961e-06	7738	Gut microbiota abundance (k_Bacteria.p_Bacteroidetes.c_Bacteroidia.o_Bacteroidales.f_Bacteroidales_noname)	TRUE	TRUE	0.00251879	7738		FALSE	TRUE	0.00274996	21.3324	37.2449	19.5345
rs55712042	G	A	G	A	0.0749093	-0.0238604	0.536767		FALSE	FALSE	FALSE	pbc_ng_2021_GCST90061440	0.28888	0.0224975	outcome	TRUE	GCST90027665	4	2706103	0.0168861	9.15778e-06	7738	Gut microbiota abundance (k_Bacteria.p_Bacteroidetes.c_Bacteroidia.o_Bacteroidales.f_Bacteroidales_noname)	TRUE	TRUE	0.00253742	7738		FALSE	TRUE	0.00279053	21.648	37.2449	19.6794
rs11979513	A	G	A	G	0.0994314	-0.0111091	0.178196		FALSE	FALSE	FALSE	pbc_ng_2021_GCST90061440	0.647047	0.0242626	outcome	TRUE	GCST90027666	7	41250331	0.0211827	2.67929e-06	7738	Gut microbiota abundance (k_Bacteria.p_Bacteroidetes.c_Bacteroidia.o_Bacteroidales.f_Porphyromonadaceae)	TRUE	TRUE	0.00284009	7738		FALSE	TRUE	0.00289563	22.4657	37.2449	22.0336
rs12673975	A	G	A	G	-0.0775436	0.00393543	0.640623		FALSE	FALSE	FALSE	pbc_ng_2021_GCST90061440	0.797809	0.0153618	outcome	TRUE	GCST90027666	7	21527320	0.0170789	5.6172e-06	7738	Gut microbiota abundance (k_Bacteria.p_Bacteroidetes.c_Bacteroidia.o_Bacteroidales.f_Porphyromonadaceae)	TRUE	TRUE	0.00265766	7738		FALSE	TRUE	0.00276869	21.4781	37.2449	20.6145
rs13070029	T	C	T	C	0.0869101	0.0187544	0.239247		FALSE	FALSE	FALSE	pbc_ng_2021_GCST90061440	0.458242	0.0252842	outcome	TRUE	GCST90027666	3	42852207	0.0192953	6.66162e-06	7738	Gut microbiota abundance (k_Bacteria.p_Bacteroidetes.c_Bacteroidia.o_Bacteroidales.f_Porphyromonadaceae)	TRUE	TRUE	0.00261567	7738		FALSE	TRUE	0.00274954	21.3291	37.2449	20.2879
rs1363927	A	G	A	G	-0.119586	-0.000418455	0.108679		FALSE	FALSE	FALSE	pbc_ng_2021_GCST90061440	0.991944	0.0414464	outcome	TRUE	GCST90027666	5	37861581	0.0259413	4.02893e-06	7738	Gut microbiota abundance (k_Bacteria.p_Bacteroidetes.c_Bacteroidia.o_Bacteroidales.f_Porphyromonadaceae)	TRUE	TRUE	0.00273949	7738		FALSE	TRUE	0.00277058	21.4927	37.2449	21.2509
rs2236547	T	C	T	C	0.0949108	-0.0127305	0.182002		FALSE	FALSE	FALSE	pbc_ng_2021_GCST90061440	0.540479	0.0207984	outcome	TRUE	GCST90027666	9	214864	0.0213119	8.45162e-06	7738	Gut microbiota abundance (k_Bacteria.p_Bacteroidetes.c_Bacteroidia.o_Bacteroidales.f_Porphyromonadaceae)	TRUE	TRUE	0.00255716	7738		FALSE	TRUE	0.00268219	20.8052	37.2449	19.8329
rs56238206	A	G	A	G	0.108593	0.0519138	0.144547		FALSE	FALSE	FALSE	pbc_ng_2021_GCST90061440	0.106231	0.0321375	outcome	TRUE	GCST90027666	11	13918589	0.0235475	3.99485e-06	7738	Gut microbiota abundance (k_Bacteria.p_Bacteroidetes.c_Bacteroidia.o_Bacteroidales.f_Porphyromonadaceae)	TRUE	TRUE	0.00274161	7738		FALSE	TRUE	0.00291634	22.6268	37.2449	21.2674
rs1510611	T	G	T	G	-0.0884672	0.0393772	0.594367		FALSE	FALSE	FALSE	pbc_ng_2021_GCST90061440	0.0717557	0.0218681	outcome	TRUE	GCST90027667	2	54865527	0.0175327	4.51534e-07	7738	Gut microbiota abundance (k_Bacteria.p_Bacteroidetes.c_Bacteroidia.o_Bacteroidales.f_Prevotellaceae)	TRUE	TRUE	0.00328038	7738		FALSE	TRUE	0.00377383	29.305	37.2449	25.4605
rs11211406	A	C	A	C	0.0919539	0.0283708	0.789079		FALSE	FALSE	FALSE	pbc_ng_2021_GCST90061440	0.278924	0.0262028	outcome	TRUE	GCST90027668	1	47413786	0.0196408	2.844e-06	7738	Gut microbiota abundance (k_Bacteria.p_Bacteroidetes.c_Bacteroidia.o_Bacteroidales.f_Rikenellaceae)	TRUE	TRUE	0.00282538	7738		FALSE	TRUE	0.00281456	21.8349	37.2449	21.9191
rs4949447	G	A	G	A	-0.0771561	0.00387059	0.683099		FALSE	FALSE	FALSE	pbc_ng_2021_GCST90061440	0.87398	0.0244039	outcome	TRUE	GCST90027668	1	32057186	0.017272	7.92793e-06	7738	Gut microbiota abundance (k_Bacteria.p_Bacteroidetes.c_Bacteroidia.o_Bacteroidales.f_Rikenellaceae)	TRUE	TRUE	0.00257288	7738		FALSE	TRUE	0.00257738	19.9901	37.2449	19.9552
rs73344869	T	C	T	C	0.172423	0.0857046	0.0745717		FALSE	FALSE	FALSE	pbc_ng_2021_GCST90061440	0.0943746	0.0512354	outcome	TRUE	GCST90027668	5	177746345	0.0307724	2.1047e-08	7738	Gut microbiota abundance (k_Bacteria.p_Bacteroidetes.c_Bacteroidia.o_Bacteroidales.f_Rikenellaceae)	TRUE	TRUE	0.00404196	7738		FALSE	TRUE	0.00410334	31.8742	37.2449	31.3955
rs278502	G	A	G	A	0.165598	0.0827954	0.333478		FALSE	FALSE	FALSE	pbc_ng_2021_GCST90061440	0.000435799	0.0235388	outcome	TRUE	GCST90027669	5	100103358	0.0367282	6.52109e-06	7738	Gut microbiota abundance (k_Bacteria.p_Firmicutes.c_Bacilli.o_Lactobacillales.f_Lactobacillaceae)	TRUE	TRUE	0.00262093	7738		FALSE	TRUE	0.0121905	95.4696	37.2449	20.3288
rs2899931	T	G	T	G	0.184167	0.00915911	0.242114		FALSE	FALSE	FALSE	pbc_ng_2021_GCST90061440	0.738342	0.0274184	outcome	TRUE	GCST90027669	14	42338011	0.0405913	5.70282e-06	7738	Gut microbiota abundance (k_Bacteria.p_Firmicutes.c_Bacilli.o_Lactobacillales.f_Lactobacillaceae)	TRUE	TRUE	0.00265392	7738		FALSE	TRUE	0.0124474	97.5065	37.2449	20.5853
rs76832256	C	T	C	T	-0.176148	-0.00348514	0.264639		FALSE	FALSE	FALSE	pbc_ng_2021_GCST90061440	0.883493	0.0237825	outcome	TRUE	GCST90027669	4	149841540	0.0385687	4.94481e-06	7738	Gut microbiota abundance (k_Bacteria.p_Firmicutes.c_Bacilli.o_Lactobacillales.f_Lactobacillaceae)	TRUE	TRUE	0.00268905	7738		FALSE	TRUE	0.0120765	94.5656	37.2449	20.8586
rs11153641	C	T	C	T	-0.144528	-0.0177296	0.206792		FALSE	FALSE	FALSE	pbc_ng_2021_GCST90061440	0.535473	0.0286112	outcome	TRUE	GCST90027670	6	117227284	0.0300958	1.56874e-06	7738	Gut microbiota abundance (k_Bacteria.p_Firmicutes.c_Bacilli.o_Lactobacillales.f_Streptococcaceae)	TRUE	TRUE	0.00297223	7738		FALSE	TRUE	0.00685259	53.3774	37.2449	23.0617
rs28719561	C	T	C	T	0.209054	-0.0248692	0.0837098		FALSE	FALSE	FALSE	pbc_ng_2021_GCST90061440	0.516857	0.0383666	outcome	TRUE	GCST90027670	4	7277846	0.0455591	4.4617e-06	7738	Gut microbiota abundance (k_Bacteria.p_Firmicutes.c_Bacilli.o_Lactobacillales.f_Streptococcaceae)	TRUE	TRUE	0.00271437	7738		FALSE	TRUE	0.00670434	52.2149	37.2449	21.0556
rs72679838	G	A	G	A	0.165144	-0.0176943	0.125756		FALSE	FALSE	FALSE	pbc_ng_2021_GCST90061440	0.605599	0.034267	outcome	TRUE	GCST90027670	14	23119483	0.0369302	7.75675e-06	7738	Gut microbiota abundance (k_Bacteria.p_Firmicutes.c_Bacilli.o_Lactobacillales.f_Streptococcaceae)	TRUE	TRUE	0.00257825	7738		FALSE	TRUE	0.00599676	46.6708	37.2449	19.9969
rs111604729	T	C	T	C	-0.195978	0.024967	0.0852083		FALSE	FALSE	FALSE	pbc_ng_2021_GCST90061440	0.551605	0.0419362	outcome	TRUE	GCST90027671	15	42769334	0.0426563	4.341e-06	7738	Gut microbiota abundance (k_Bacteria.p_Firmicutes.c_Clostridia.o_Clostridiales.f_Clostridiaceae)	TRUE	TRUE	0.00272112	7738		FALSE	TRUE	0.00598754	46.5987	37.2449	21.1081
rs1572504	T	C	T	C	0.134667	0.0612998	0.210831		FALSE	FALSE	FALSE	pbc_ng_2021_GCST90061440	0.0289357	0.028063	outcome	TRUE	GCST90027671	1	219859210	0.0285797	2.45335e-06	7738	Gut microbiota abundance (k_Bacteria.p_Firmicutes.c_Clostridia.o_Clostridiales.f_Clostridiaceae)	TRUE	TRUE	0.00286184	7738		FALSE	TRUE	0.00603472	46.968	37.2449	22.2028
rs28577018	G	A	G	A	0.243328	-0.0247223	0.0573578		FALSE	FALSE	FALSE	pbc_ng_2021_GCST90061440	0.590138	0.0458979	outcome	TRUE	GCST90027671	4	29759187	0.0505872	1.50879e-06	7738	Gut microbiota abundance (k_Bacteria.p_Firmicutes.c_Clostridia.o_Clostridiales.f_Clostridiaceae)	TRUE	TRUE	0.00298188	7738		FALSE	TRUE	0.00640256	49.8494	37.2449	23.1368
rs315026	G	A	G	A	-0.101553	0.000445004	0.313019		FALSE	FALSE	FALSE	pbc_ng_2021_GCST90061440	0.984792	0.0233463	outcome	TRUE	GCST90027672	1	77041173	0.0228013	8.43626e-06	7738	Gut microbiota abundance (k_Bacteria.p_Firmicutes.c_Clostridia.o_Clostridiales.f_Clostridiales_noname)	TRUE	TRUE	0.00255763	7738		FALSE	TRUE	0.00443538	34.465	37.2449	19.8366
rs36131910	A	G	A	G	0.235299	-0.0580696	0.052841		FALSE	FALSE	FALSE	pbc_ng_2021_GCST90061440	0.316588	0.0579829	outcome	TRUE	GCST90027672	4	150277279	0.0485794	1.27506e-06	7738	Gut microbiota abundance (k_Bacteria.p_Firmicutes.c_Clostridia.o_Clostridiales.f_Clostridiales_noname)	TRUE	TRUE	0.00302346	7738		FALSE	TRUE	0.00554197	43.1116	37.2449	23.4604
rs1942648	T	C	T	C	0.154392	0.0510442	0.0606979		FALSE	FALSE	FALSE	pbc_ng_2021_GCST90061440	0.210515	0.0407652	outcome	TRUE	GCST90027673	7	15776571	0.0342993	6.75305e-06	7738	Gut microbiota abundance (k_Bacteria.p_Firmicutes.c_Clostridia.o_Clostridiales.f_Eubacteriaceae)	TRUE	TRUE	0.00261232	7738		FALSE	TRUE	0.00271806	21.0842	37.2449	20.2618
rs6021384	C	T	C	T	-0.0843257	0.0626578	0.291772		FALSE	FALSE	FALSE	pbc_ng_2021_GCST90061440	0.00991334	0.0242969	outcome	TRUE	GCST90027673	20	50306527	0.0180317	2.91756e-06	7738	Gut microbiota abundance (k_Bacteria.p_Firmicutes.c_Clostridia.o_Clostridiales.f_Eubacteriaceae)	TRUE	TRUE	0.00281906	7738		FALSE	TRUE	0.00293878	22.8014	37.2449	21.8699
rs11210592	G	A	G	A	0.105431	0.0421408	0.192552		FALSE	FALSE	FALSE	pbc_ng_2021_GCST90061440	0.119703	0.0270824	outcome	TRUE	GCST90027674	1	42581600	0.0205474	2.87992e-07	7738	Gut microbiota abundance (k_Bacteria.p_Firmicutes.c_Clostridia.o_Clostridiales.f_Lachnospiraceae)	TRUE	TRUE	0.00339181	7738		FALSE	TRUE	0.00345644	26.8318	37.2449	26.3283
rs116656500	C	T	C	T	-0.150967	0.0642152	0.0658668		FALSE	FALSE	FALSE	pbc_ng_2021_GCST90061440	0.208367	0.0510427	outcome	TRUE	GCST90027674	4	7961293	0.0332048	5.45331e-06	7738	Gut microbiota abundance (k_Bacteria.p_Firmicutes.c_Clostridia.o_Clostridiales.f_Lachnospiraceae)	TRUE	TRUE	0.00266494	7738		FALSE	TRUE	0.00280459	21.7573	37.2449	20.671
rs166135	A	G	A	G	-0.073012	0.0277041	0.463958		FALSE	FALSE	FALSE	pbc_ng_2021_GCST90061440	0.214086	0.0222987	outcome	TRUE	GCST90027674	5	3194999	0.0162784	7.2845e-06	7738	Gut microbiota abundance (k_Bacteria.p_Firmicutes.c_Clostridia.o_Clostridiales.f_Lachnospiraceae)	TRUE	TRUE	0.00259371	7738		FALSE	TRUE	0.00265153	20.5667	37.2449	20.1171
rs2903645	C	T	C	T	-0.0747618	-0.00594175	0.632013		FALSE	FALSE	FALSE	pbc_ng_2021_GCST90061440	0.783893	0.0216655	outcome	TRUE	GCST90027674	4	14349049	0.0167254	7.82348e-06	7738	Gut microbiota abundance (k_Bacteria.p_Firmicutes.c_Clostridia.o_Clostridiales.f_Lachnospiraceae)	TRUE	TRUE	0.00257614	7738		FALSE	TRUE	0.00259985	20.1649	37.2449	19.9805
rs61025394	A	G	A	G	-0.0907695	-0.0416523	0.195299		FALSE	FALSE	FALSE	pbc_ng_2021_GCST90061440	0.131708	0.0276318	outcome	TRUE	GCST90027674	6	7085817	0.0204079	8.67721e-06	7738	Gut microbiota abundance (k_Bacteria.p_Firmicutes.c_Clostridia.o_Clostridiales.f_Lachnospiraceae)	TRUE	TRUE	0.00255069	7738		FALSE	TRUE	0.00258967	20.0857	37.2449	19.7826
rs6558174	G	A	G	A	-0.0822329	0.0452196	0.69082		FALSE	FALSE	FALSE	pbc_ng_2021_GCST90061440	0.0710396	0.0250493	outcome	TRUE	GCST90027674	8	22492129	0.0176301	3.09606e-06	7738	Gut microbiota abundance (k_Bacteria.p_Firmicutes.c_Clostridia.o_Clostridiales.f_Lachnospiraceae)	TRUE	TRUE	0.00280444	7738		FALSE	TRUE	0.00288867	22.4115	37.2449	21.7561
rs154221	T	C	T	C	-0.114376	0.0203848	0.111851		FALSE	FALSE	FALSE	pbc_ng_2021_GCST90061440	0.544571	0.033643	outcome	TRUE	GCST90027676	5	58598034	0.0255568	7.62816e-06	7738	Gut microbiota abundance (k_Bacteria.p_Firmicutes.c_Clostridia.o_Clostridiales.f_Ruminococcaceae)	TRUE	TRUE	0.00258236	7738		FALSE	TRUE	0.00259912	20.1592	37.2449	20.0289
rs6887055	G	A	G	A	0.0915711	-0.0418058	0.20347		FALSE	FALSE	FALSE	pbc_ng_2021_GCST90061440	0.116421	0.0266284	outcome	TRUE	GCST90027676	5	82885783	0.0202793	6.31655e-06	7738	Gut microbiota abundance (k_Bacteria.p_Firmicutes.c_Clostridia.o_Clostridiales.f_Ruminococcaceae)	TRUE	TRUE	0.00262876	7738		FALSE	TRUE	0.002718	21.0838	37.2449	20.3897
rs73037929	T	G	T	G	-0.210504	0.0227149	0.0539829		FALSE	FALSE	FALSE	pbc_ng_2021_GCST90061440	0.711315	0.0613766	outcome	TRUE	GCST90027677	19	28461212	0.0439456	1.6669e-06	7738	Gut microbiota abundance (k_Bacteria.p_Firmicutes.c_Erysipelotrichia.o_Erysipelotrichales.f_Erysipelotrichaceae)	TRUE	TRUE	0.00295724	7738		FALSE	TRUE	0.00452591	35.1716	37.2449	22.9451
rs78685125	T	C	T	C	-0.174589	0.0491872	0.0669123		FALSE	FALSE	FALSE	pbc_ng_2021_GCST90061440	0.322288	0.0496958	outcome	TRUE	GCST90027677	3	37667096	0.0392434	8.63177e-06	7738	Gut microbiota abundance (k_Bacteria.p_Firmicutes.c_Erysipelotrichia.o_Erysipelotrichales.f_Erysipelotrichaceae)	TRUE	TRUE	0.00255196	7738		FALSE	TRUE	0.0038062	29.5573	37.2449	19.7925
rs11850002	C	A	C	A	-0.130019	-0.0117559	0.290347		FALSE	FALSE	FALSE	pbc_ng_2021_GCST90061440	0.634178	0.0247048	outcome	TRUE	GCST90027678	14	42509970	0.028663	5.72941e-06	7738	Gut microbiota abundance (k_Bacteria.p_Firmicutes.c_Negativicutes.o_Selenomonadales.f_Acidaminococcaceae)	TRUE	TRUE	0.00265277	7738		FALSE	TRUE	0.00696638	54.27	37.2449	20.5764
rs7787688	T	C	T	C	-0.130716	0.0165082	0.4232		FALSE	FALSE	FALSE	pbc_ng_2021_GCST90061440	0.452923	0.0219948	outcome	TRUE	GCST90027678	7	22807884	0.0274759	1.96029e-06	7738	Gut microbiota abundance (k_Bacteria.p_Firmicutes.c_Negativicutes.o_Selenomonadales.f_Acidaminococcaceae)	TRUE	TRUE	0.00291721	7738		FALSE	TRUE	0.00834177	65.0748	37.2449	22.6336
rs2347496	G	T	G	T	-0.0930453	-0.045581	0.39951		FALSE	FALSE	FALSE	pbc_ng_2021_GCST90061440	0.0625403	0.0244737	outcome	TRUE	GCST90027679	8	32288932	0.0197255	2.39337e-06	7738	Gut microbiota abundance (k_Bacteria.p_Firmicutes.c_Negativicutes.o_Selenomonadales.f_Veillonellaceae)	TRUE	TRUE	0.00286793	7738		FALSE	TRUE	0.00415386	32.2683	37.2449	22.2501
rs1860691	G	A	G	A	0.144647	-0.0588872	0.183397		FALSE	FALSE	FALSE	pbc_ng_2021_GCST90061440	0.0418656	0.0289393	outcome	TRUE	GCST90027680	7	52336084	0.0322121	7.10739e-06	7738	Gut microbiota abundance (k_Bacteria.p_Proteobacteria.c_Betaproteobacteria.o_Burkholderiales.f_Burkholderiales_noname)	TRUE	TRUE	0.00259976	7738		FALSE	TRUE	0.00626689	48.7864	37.2449	20.1642
rs4717625	G	A	G	A	0.173906	0.0243142	0.142567		FALSE	FALSE	FALSE	pbc_ng_2021_GCST90061440	0.423751	0.0303954	outcome	TRUE	GCST90027680	7	71508645	0.0358947	1.26681e-06	7738	Gut microbiota abundance (k_Bacteria.p_Proteobacteria.c_Betaproteobacteria.o_Burkholderiales.f_Burkholderiales_noname)	TRUE	TRUE	0.00302508	7738		FALSE	TRUE	0.00739398	57.6259	37.2449	23.473
rs9468851	G	A	G	A	-0.132857	0.00185506	0.234907		FALSE	FALSE	FALSE	pbc_ng_2021_GCST90061440	0.823013	0.00829367	outcome	TRUE	GCST90027680	6	30930633	0.0297659	8.06659e-06	7738	Gut microbiota abundance (k_Bacteria.p_Proteobacteria.c_Betaproteobacteria.o_Burkholderiales.f_Burkholderiales_noname)	TRUE	TRUE	0.00256861	7738		FALSE	TRUE	0.00634467	49.3958	37.2449	19.9219
rs10865362	T	C	T	C	-0.148048	-0.0148955	0.798704		FALSE	FALSE	FALSE	pbc_ng_2021_GCST90061440	0.544079	0.0245534	outcome	TRUE	GCST90027681	2	67933923	0.0333796	9.19539e-06	7738	Gut microbiota abundance (k_Bacteria.p_Proteobacteria.c_Betaproteobacteria.o_Burkholderiales.f_Oxalobacteraceae)	TRUE	TRUE	0.00253643	7738		FALSE	TRUE	0.00704784	54.9091	37.2449	19.6717
rs11068499	A	G	A	G	-0.163287	0.00136517	0.157012		FALSE	FALSE	FALSE	pbc_ng_2021_GCST90061440	0.96725	0.0332503	outcome	TRUE	GCST90027681	12	117892931	0.0363068	6.87844e-06	7738	Gut microbiota abundance (k_Bacteria.p_Proteobacteria.c_Betaproteobacteria.o_Burkholderiales.f_Oxalobacteraceae)	TRUE	TRUE	0.00260781	7738		FALSE	TRUE	0.00705809	54.9895	37.2449	20.2268
rs12725104	G	A	G	A	0.15492	0.0154338	0.177096		FALSE	FALSE	FALSE	pbc_ng_2021_GCST90061440	0.599355	0.0293793	outcome	TRUE	GCST90027681	1	65268226	0.0346453	7.76408e-06	7738	Gut microbiota abundance (k_Bacteria.p_Proteobacteria.c_Betaproteobacteria.o_Burkholderiales.f_Oxalobacteraceae)	TRUE	TRUE	0.00257803	7738		FALSE	TRUE	0.00699524	54.4964	37.2449	19.9952
rs73918563	C	T	C	T	-0.273973	0.000453315	0.0564855		FALSE	FALSE	FALSE	pbc_ng_2021_GCST90061440	0.978316	0.0166784	outcome	TRUE	GCST90027681	20	59220861	0.0585581	2.88769e-06	7738	Gut microbiota abundance (k_Bacteria.p_Proteobacteria.c_Betaproteobacteria.o_Burkholderiales.f_Oxalobacteraceae)	TRUE	TRUE	0.00282162	7738		FALSE	TRUE	0.00800076	62.393	37.2449	21.8898
rs11113910	A	C	A	C	-0.111451	0.0181442	0.139107		FALSE	FALSE	FALSE	pbc_ng_2021_GCST90061440	0.66198	0.0415027	outcome	TRUE	GCST90027682	12	108874663	0.023851	2.97132e-06	7738	Gut microbiota abundance (k_Bacteria.p_Proteobacteria.c_Betaproteobacteria.o_Burkholderiales.f_Sutterellaceae)	TRUE	TRUE	0.00281458	7738		FALSE	TRUE	0.00297506	23.0838	37.2449	21.8351
rs2004833	T	G	T	G	0.0767079	0.000884753	0.651762		FALSE	FALSE	FALSE	pbc_ng_2021_GCST90061440	0.942214	0.0122056	outcome	TRUE	GCST90027682	2	44374984	0.0170252	6.62018e-06	7738	Gut microbiota abundance (k_Bacteria.p_Proteobacteria.c_Betaproteobacteria.o_Burkholderiales.f_Sutterellaceae)	TRUE	TRUE	0.00261723	7738		FALSE	TRUE	0.00267101	20.7183	37.2449	20.3
rs2834333	A	C	A	C	-0.0822713	0.0210597	0.536805		FALSE	FALSE	FALSE	pbc_ng_2021_GCST90061440	0.375039	0.0237406	outcome	TRUE	GCST90027682	21	35370488	0.0162658	4.23819e-07	7738	Gut microbiota abundance (k_Bacteria.p_Proteobacteria.c_Betaproteobacteria.o_Burkholderiales.f_Sutterellaceae)	TRUE	TRUE	0.00329606	7738		FALSE	TRUE	0.00336595	26.1269	37.2449	25.5827
rs76883601	C	T	C	T	0.136403	0.00514699	0.0847648		FALSE	FALSE	FALSE	pbc_ng_2021_GCST90061440	0.886829	0.0361654	outcome	TRUE	GCST90027682	14	78483292	0.0295783	3.99623e-06	7738	Gut microbiota abundance (k_Bacteria.p_Proteobacteria.c_Betaproteobacteria.o_Burkholderiales.f_Sutterellaceae)	TRUE	TRUE	0.00274153	7738		FALSE	TRUE	0.00288686	22.3974	37.2449	21.2668
rs237461	C	T	C	T	-0.0851866	-0.0155276	0.290792		FALSE	FALSE	FALSE	pbc_ng_2021_GCST90061440	0.451464	0.0206216	outcome	TRUE	GCST90027683	20	48033171	0.018658	4.97829e-06	7738	Gut microbiota abundance (k_Bacteria.p_Proteobacteria.c_Deltaproteobacteria.o_Desulfovibrionales.f_Desulfovibrionaceae)	TRUE	TRUE	0.00268737	7738		FALSE	TRUE	0.00299315	23.2245	37.2449	20.8455
rs13138313	T	C	T	C	0.0851873	0.0212436	0.414534		FALSE	FALSE	FALSE	pbc_ng_2021_GCST90061440	0.373864	0.0238891	outcome	TRUE	GCST90027684	4	146977979	0.0189584	7.01052e-06	7738	Gut microbiota abundance (k_Bacteria.p_Proteobacteria.c_Gammaproteobacteria.o_Enterobacteriales.f_Enterobacteriaceae)	TRUE	TRUE	0.00260314	7738		FALSE	TRUE	0.00352242	27.3458	37.2449	20.1905
rs13166339	G	A	G	A	-0.180471	0.0299621	0.0659301		FALSE	FALSE	FALSE	pbc_ng_2021_GCST90061440	0.515965	0.0461255	outcome	TRUE	GCST90027684	5	39774566	0.0381964	2.30335e-06	7738	Gut microbiota abundance (k_Bacteria.p_Proteobacteria.c_Gammaproteobacteria.o_Enterobacteriales.f_Enterobacteriaceae)	TRUE	TRUE	0.00287741	7738		FALSE	TRUE	0.00401151	31.158	37.2449	22.3239
rs7132825	A	G	A	G	0.22574	0.0320323	0.0870785		FALSE	FALSE	FALSE	pbc_ng_2021_GCST90061440	0.3882	0.0371223	outcome	TRUE	GCST90027685	12	1500603	0.0503199	7.25421e-06	7738	Gut microbiota abundance (k_Bacteria.p_Proteobacteria.c_Gammaproteobacteria.o_Pasteurellales.f_Pasteurellaceae)	TRUE	TRUE	0.00259473	7738		FALSE	TRUE	0.00810198	63.1889	37.2449	20.1251
rs12710731	T	C	T	C	0.0909052	0.00966015	0.290693		FALSE	FALSE	FALSE	pbc_ng_2021_GCST90061440	0.670436	0.0227004	outcome	TRUE	GCST90027686	2	16720355	0.0199384	5.13251e-06	7738	Gut microbiota abundance (k_Bacteria.p_Verrucomicrobia.c_Verrucomicrobiae.o_Verrucomicrobiales.f_Verrucomicrobiaceae)	TRUE	TRUE	0.00267988	7738		FALSE	TRUE	0.00340782	26.453	37.2449	20.7872
rs1532932	G	A	G	A	-0.0999736	0.00674808	0.786723		FALSE	FALSE	FALSE	pbc_ng_2021_GCST90061440	0.789458	0.0252723	outcome	TRUE	GCST90027686	16	10082174	0.0223101	7.42643e-06	7738	Gut microbiota abundance (k_Bacteria.p_Verrucomicrobia.c_Verrucomicrobiae.o_Verrucomicrobiales.f_Verrucomicrobiaceae)	TRUE	TRUE	0.00258896	7738		FALSE	TRUE	0.00335403	26.0341	37.2449	20.0802
rs35895642	T	C	T	C	0.109943	-0.0175133	0.198579		FALSE	FALSE	FALSE	pbc_ng_2021_GCST90061440	0.529409	0.0278471	outcome	TRUE	GCST90027686	15	37816202	0.0229035	1.58453e-06	7738	Gut microbiota abundance (k_Bacteria.p_Verrucomicrobia.c_Verrucomicrobiae.o_Verrucomicrobiales.f_Verrucomicrobiaceae)	TRUE	TRUE	0.00296977	7738		FALSE	TRUE	0.00384733	29.8779	37.2449	23.0426
rs6823767	C	T	C	T	0.0928291	0.00301364	0.261341		FALSE	FALSE	FALSE	pbc_ng_2021_GCST90061440	0.907703	0.0259938	outcome	TRUE	GCST90027686	4	151295085	0.0207199	7.45796e-06	7738	Gut microbiota abundance (k_Bacteria.p_Verrucomicrobia.c_Verrucomicrobiae.o_Verrucomicrobiales.f_Verrucomicrobiaceae)	TRUE	TRUE	0.00258792	7738		FALSE	TRUE	0.00332698	25.8234	37.2449	20.0721
rs17049177	A	G	A	G	-0.258588	-0.00878678	0.110945		FALSE	FALSE	FALSE	pbc_ng_2021_GCST90061440	0.79017	0.0330218	outcome	TRUE	GCST90027687	2	129915467	0.0535065	1.34602e-06	7738	Gut microbiota abundance (k_Bacteria.p_Actinobacteria.c_Actinobacteria.o_Actinomycetales.f_Micrococcaceae.g_Rothia)	TRUE	TRUE	0.00301008	7738		FALSE	TRUE	0.0131912	103.411	37.2449	23.3563
rs11732081	T	C	T	C	0.0774997	0.0101201	0.364923		FALSE	FALSE	FALSE	pbc_ng_2021_GCST90061440	0.659508	0.0229693	outcome	TRUE	GCST90027688	4	62600906	0.0174123	8.55224e-06	7738	Gut microbiota abundance (k_Bacteria.p_Actinobacteria.c_Actinobacteria.o_Bifidobacteriales.f_Bifidobacteriaceae.g_Bifidobacterium)	TRUE	TRUE	0.00255423	7738		FALSE	TRUE	0.00278393	21.5966	37.2449	19.8101
rs4472164	G	A	G	A	-0.125655	-0.0128577	0.103149		FALSE	FALSE	FALSE	pbc_ng_2021_GCST90061440	0.723078	0.0362855	outcome	TRUE	GCST90027688	4	168344708	0.0275202	4.97348e-06	7738	Gut microbiota abundance (k_Bacteria.p_Actinobacteria.c_Actinobacteria.o_Bifidobacteriales.f_Bifidobacteriaceae.g_Bifidobacterium)	TRUE	TRUE	0.00268764	7738		FALSE	TRUE	0.00292129	22.6653	37.2449	20.8476
rs4859454	T	C	T	C	0.120463	0.0378665	0.114251		FALSE	FALSE	FALSE	pbc_ng_2021_GCST90061440	0.255532	0.0333034	outcome	TRUE	GCST90027688	4	77541509	0.0262743	4.5437e-06	7738	Gut microbiota abundance (k_Bacteria.p_Actinobacteria.c_Actinobacteria.o_Bifidobacteriales.f_Bifidobacteriaceae.g_Bifidobacterium)	TRUE	TRUE	0.00270988	7738		FALSE	TRUE	0.00293703	22.7878	37.2449	21.0206
rs62529678	A	G	A	G	0.118961	-0.00476371	0.286471		FALSE	FALSE	FALSE	pbc_ng_2021_GCST90061440	0.854655	0.0260053	outcome	TRUE	GCST90027689	8	84315197	0.0267512	8.70984e-06	7738	Gut microbiota abundance (k_Bacteria.p_Actinobacteria.c_Actinobacteria.o_Coriobacteriales.f_Coriobacteriaceae.g_Adlercreutzia)	TRUE	TRUE	0.00254975	7738		FALSE	TRUE	0.00578537	45.0161	37.2449	19.7753
rs7532302	T	C	T	C	-0.121914	-0.0176061	0.667952		FALSE	FALSE	FALSE	pbc_ng_2021_GCST90061440	0.480914	0.0249791	outcome	TRUE	GCST90027689	1	156659768	0.0252893	1.43014e-06	7738	Gut microbiota abundance (k_Bacteria.p_Actinobacteria.c_Actinobacteria.o_Coriobacteriales.f_Coriobacteriaceae.g_Adlercreutzia)	TRUE	TRUE	0.00299512	7738		FALSE	TRUE	0.006593	51.342	37.2449	23.2399
rs4933278	T	C	T	C	-0.0835501	0.00764499	0.289958		FALSE	FALSE	FALSE	pbc_ng_2021_GCST90061440	0.748827	0.0238766	outcome	TRUE	GCST90027690	10	84743037	0.0186185	7.20692e-06	7738	Gut microbiota abundance (k_Bacteria.p_Actinobacteria.c_Actinobacteria.o_Coriobacteriales.f_Coriobacteriaceae.g_Collinsella)	TRUE	TRUE	0.00259633	7738		FALSE	TRUE	0.00287437	22.3002	37.2449	20.1375
rs7147611	A	G	A	G	-0.0806524	0.00992596	0.656676		FALSE	FALSE	FALSE	pbc_ng_2021_GCST90061440	0.673702	0.023573	outcome	TRUE	GCST90027690	14	95024931	0.0178533	6.2572e-06	7738	Gut microbiota abundance (k_Bacteria.p_Actinobacteria.c_Actinobacteria.o_Coriobacteriales.f_Coriobacteriaceae.g_Collinsella)	TRUE	TRUE	0.0026311	7738		FALSE	TRUE	0.00293305	22.7568	37.2449	20.4079
rs141306664	G	A	G	A	-0.345674	-0.088925	0.0512882		FALSE	FALSE	FALSE	pbc_ng_2021_GCST90061440	0.142896	0.0606959	outcome	TRUE	GCST90027691	2	103065467	0.0727756	2.03549e-06	7738	Gut microbiota abundance (k_Bacteria.p_Actinobacteria.c_Actinobacteria.o_Coriobacteriales.f_Coriobacteriaceae.g_Eggerthella)	TRUE	TRUE	0.00290791	7738		FALSE	TRUE	0.0116283	91.0147	37.2449	22.5612
rs231723	G	A	G	A	-0.146563	0.0670487	0.392175		FALSE	FALSE	FALSE	pbc_ng_2021_GCST90061440	0.00306092	0.0226397	outcome	TRUE	GCST90027691	2	204739781	0.0325733	6.81146e-06	7738	Gut microbiota abundance (k_Bacteria.p_Actinobacteria.c_Actinobacteria.o_Coriobacteriales.f_Coriobacteriaceae.g_Eggerthella)	TRUE	TRUE	0.0026102	7738		FALSE	TRUE	0.0102409	80.0431	37.2449	20.2453
rs35501864	G	A	G	A	-0.149949	-0.000834788	0.41		FALSE	FALSE	FALSE	pbc_ng_2021_GCST90061440	0.9678	0.0206796	outcome	TRUE	GCST90027691	14	37425905	0.0321853	3.17878e-06	7738	Gut microbiota abundance (k_Bacteria.p_Actinobacteria.c_Actinobacteria.o_Coriobacteriales.f_Coriobacteriaceae.g_Eggerthella)	TRUE	TRUE	0.00279794	7738		FALSE	TRUE	0.0108781	85.0785	37.2449	21.7056
rs77214081	G	A	G	A	-0.340309	-0.0136634	0.0503147		FALSE	FALSE	FALSE	pbc_ng_2021_GCST90061440	0.839512	0.0674678	outcome	TRUE	GCST90027691	16	51193047	0.0747294	5.26647e-06	7738	Gut microbiota abundance (k_Bacteria.p_Actinobacteria.c_Actinobacteria.o_Coriobacteriales.f_Coriobacteriaceae.g_Eggerthella)	TRUE	TRUE	0.00267353	7738		FALSE	TRUE	0.0110675	86.5768	37.2449	20.7379
rs28414316	C	T	C	T	0.11471	0.0425068	0.140049		FALSE	FALSE	FALSE	pbc_ng_2021_GCST90061440	0.184176	0.032008	outcome	TRUE	GCST90027693	2	122972140	0.0238939	1.58037e-06	7738	Gut microbiota abundance (k_Bacteria.p_Bacteroidetes.c_Bacteroidia.o_Bacteroidales.f_Bacteroidaceae.g_Bacteroides)	TRUE	TRUE	0.00297043	7738		FALSE	TRUE	0.00316947	24.597	37.2449	23.0477
rs61510729	A	G	A	G	-0.100363	0.0177384	0.171943		FALSE	FALSE	FALSE	pbc_ng_2021_GCST90061440	0.480128	0.0251217	outcome	TRUE	GCST90027693	12	109709157	0.021973	4.93435e-06	7738	Gut microbiota abundance (k_Bacteria.p_Bacteroidetes.c_Bacteroidia.o_Bacteroidales.f_Bacteroidaceae.g_Bacteroides)	TRUE	TRUE	0.00268957	7738		FALSE	TRUE	0.00286828	22.2529	37.2449	20.8626
rs680138	T	C	T	C	-0.0806974	0.00356427	0.617925		FALSE	FALSE	FALSE	pbc_ng_2021_GCST90061440	0.875582	0.0227644	outcome	TRUE	GCST90027693	9	110882980	0.0171227	2.44219e-06	7738	Gut microbiota abundance (k_Bacteria.p_Bacteroidetes.c_Bacteroidia.o_Bacteroidales.f_Bacteroidaceae.g_Bacteroides)	TRUE	TRUE	0.00286294	7738		FALSE	TRUE	0.00307492	23.8609	37.2449	22.2113
rs71446723	A	G	A	G	0.11298	-0.00394138	0.124427		FALSE	FALSE	FALSE	pbc_ng_2021_GCST90061440	0.798341	0.0154264	outcome	TRUE	GCST90027693	12	20934000	0.0249481	5.93745e-06	7738	Gut microbiota abundance (k_Bacteria.p_Bacteroidetes.c_Bacteroidia.o_Bacteroidales.f_Bacteroidaceae.g_Bacteroides)	TRUE	TRUE	0.002644	7738		FALSE	TRUE	0.00278125	21.5758	37.2449	20.5082
rs742682	C	A	C	A	-0.110503	0.0058254	0.132617		FALSE	FALSE	FALSE	pbc_ng_2021_GCST90061440	0.863964	0.0340009	outcome	TRUE	GCST90027693	1	114897076	0.0242162	5.03883e-06	7738	Gut microbiota abundance (k_Bacteria.p_Bacteroidetes.c_Bacteroidia.o_Bacteroidales.f_Bacteroidaceae.g_Bacteroides)	TRUE	TRUE	0.00268443	7738		FALSE	TRUE	0.00280924	21.7935	37.2449	20.8227
rs2465095	G	A	G	A	-0.081979	0.00680134	0.417237		FALSE	FALSE	FALSE	pbc_ng_2021_GCST90061440	0.774487	0.0237385	outcome	TRUE	GCST90027694	2	137536904	0.0166906	9.02942e-07	7738	Gut microbiota abundance (k_Bacteria.p_Bacteroidetes.c_Bacteroidia.o_Bacteroidales.f_Bacteroidales_noname.g_Bacteroidales_noname)	TRUE	TRUE	0.0031088	7738		FALSE	TRUE	0.00326821	25.3658	37.2449	24.1247
rs2700958	A	G	A	G	0.131146	0.0156544	0.0912533		FALSE	FALSE	FALSE	pbc_ng_2021_GCST90061440	0.618287	0.0314169	outcome	TRUE	GCST90027694	7	36134000	0.0296124	9.47829e-06	7738	Gut microbiota abundance (k_Bacteria.p_Bacteroidetes.c_Bacteroidia.o_Bacteroidales.f_Bacteroidales_noname.g_Bacteroidales_noname)	TRUE	TRUE	0.00252899	7738		FALSE	TRUE	0.00285254	22.1304	37.2449	19.6139
rs3106091	C	T	C	T	0.0829122	0.00126558	0.680953		FALSE	FALSE	FALSE	pbc_ng_2021_GCST90061440	0.957633	0.023823	outcome	TRUE	GCST90027694	2	200881067	0.0180151	4.17686e-06	7738	Gut microbiota abundance (k_Bacteria.p_Bacteroidetes.c_Bacteroidia.o_Bacteroidales.f_Bacteroidales_noname.g_Bacteroidales_noname)	TRUE	TRUE	0.00273061	7738		FALSE	TRUE	0.00298702	23.1768	37.2449	21.1818
rs4294998	C	A	C	A	0.0742452	-0.00377971	0.505929		FALSE	FALSE	FALSE	pbc_ng_2021_GCST90061440	0.866019	0.0224027	outcome	TRUE	GCST90027694	2	228912194	0.016781	9.67253e-06	7738	Gut microbiota abundance (k_Bacteria.p_Bacteroidetes.c_Bacteroidia.o_Bacteroidales.f_Bacteroidales_noname.g_Bacteroidales_noname)	TRUE	TRUE	0.00252399	7738		FALSE	TRUE	0.00275579	21.3777	37.2449	19.575
rs55712042	G	A	G	A	0.0749687	-0.0238604	0.536767		FALSE	FALSE	FALSE	pbc_ng_2021_GCST90061440	0.28888	0.0224975	outcome	TRUE	GCST90027694	4	2706103	0.0168865	9.01384e-06	7738	Gut microbiota abundance (k_Bacteria.p_Bacteroidetes.c_Bacteroidia.o_Bacteroidales.f_Bacteroidales_noname.g_Bacteroidales_noname)	TRUE	TRUE	0.00254132	7738		FALSE	TRUE	0.00279496	21.6824	37.2449	19.7097
rs62135856	A	G	A	G	0.153567	0.0134282	0.0776336		FALSE	FALSE	FALSE	pbc_ng_2021_GCST90061440	0.796343	0.0520305	outcome	TRUE	GCST90027695	2	38063634	0.0333456	4.11822e-06	7738	Gut microbiota abundance (k_Bacteria.p_Bacteroidetes.c_Bacteroidia.o_Bacteroidales.f_Porphyromonadaceae.g_Barnesiella)	TRUE	TRUE	0.00273409	7738		FALSE	TRUE	0.00337737	26.2159	37.2449	21.2089
rs700801	A	G	A	G	0.100913	-0.0462411	0.81313		FALSE	FALSE	FALSE	pbc_ng_2021_GCST90061440	0.0856388	0.0269021	outcome	TRUE	GCST90027695	9	79234647	0.0222596	5.80243e-06	7738	Gut microbiota abundance (k_Bacteria.p_Bacteroidetes.c_Bacteroidia.o_Bacteroidales.f_Porphyromonadaceae.g_Barnesiella)	TRUE	TRUE	0.00264966	7738		FALSE	TRUE	0.00309474	24.0152	37.2449	20.5523
rs75238635	A	G	A	G	0.194892	-0.0210804	0.0856002		FALSE	FALSE	FALSE	pbc_ng_2021_GCST90061440	0.571069	0.0372131	outcome	TRUE	GCST90027696	4	177157192	0.0414986	2.64844e-06	7738	Gut microbiota abundance (k_Bacteria.p_Bacteroidetes.c_Bacteroidia.o_Bacteroidales.f_Porphyromonadaceae.g_Coprobacter)	TRUE	TRUE	0.00284294	7738		FALSE	TRUE	0.00594606	46.2738	37.2449	22.0557
rs3103001	A	G	A	G	-0.143232	-0.0167671	0.0795639		FALSE	FALSE	FALSE	pbc_ng_2021_GCST90061440	0.554519	0.0283707	outcome	TRUE	GCST90027697	6	159257260	0.03221	8.71565e-06	7738	Gut microbiota abundance (k_Bacteria.p_Bacteroidetes.c_Bacteroidia.o_Bacteroidales.f_Porphyromonadaceae.g_Odoribacter)	TRUE	TRUE	0.00254961	7738		FALSE	TRUE	0.00300483	23.3154	37.2449	19.7742
rs58045871	A	G	A	G	-0.0929431	0.00197654	0.331563		FALSE	FALSE	FALSE	pbc_ng_2021_GCST90061440	0.924535	0.0208666	outcome	TRUE	GCST90027697	6	113786052	0.0184464	4.69105e-07	7738	Gut microbiota abundance (k_Bacteria.p_Bacteroidetes.c_Bacteroidia.o_Bacteroidales.f_Porphyromonadaceae.g_Odoribacter)	TRUE	TRUE	0.00327093	7738		FALSE	TRUE	0.00382905	29.7354	37.2449	25.387
rs56238206	A	G	A	G	0.113252	0.0519138	0.144301		FALSE	FALSE	FALSE	pbc_ng_2021_GCST90061440	0.106231	0.0321375	outcome	TRUE	GCST90027698	11	13918589	0.0240443	2.47531e-06	7738	Gut microbiota abundance (k_Bacteria.p_Bacteroidetes.c_Bacteroidia.o_Bacteroidales.f_Porphyromonadaceae.g_Parabacteroides)	TRUE	TRUE	0.00285961	7738		FALSE	TRUE	0.00316747	24.5814	37.2449	22.1854
rs6910508	A	G	A	G	0.0819775	0.0305641	0.324371		FALSE	FALSE	FALSE	pbc_ng_2021_GCST90061440	0.22917	0.0254171	outcome	TRUE	GCST90027698	6	166531345	0.0178218	4.22795e-06	7738	Gut microbiota abundance (k_Bacteria.p_Bacteroidetes.c_Bacteroidia.o_Bacteroidales.f_Porphyromonadaceae.g_Parabacteroides)	TRUE	TRUE	0.00272762	7738		FALSE	TRUE	0.00294557	22.8543	37.2449	21.1586
rs9409512	A	G	A	G	0.0776497	0.00508657	0.400457		FALSE	FALSE	FALSE	pbc_ng_2021_GCST90061440	0.804251	0.0205228	outcome	TRUE	GCST90027698	9	97061771	0.0170857	5.50111e-06	7738	Gut microbiota abundance (k_Bacteria.p_Bacteroidetes.c_Bacteroidia.o_Bacteroidales.f_Porphyromonadaceae.g_Parabacteroides)	TRUE	TRUE	0.00266281	7738		FALSE	TRUE	0.00289525	22.4627	37.2449	20.6545
rs2882286	G	A	G	A	0.141604	-0.013883	0.159538		FALSE	FALSE	FALSE	pbc_ng_2021_GCST90061440	0.638208	0.0295253	outcome	TRUE	GCST90027699	4	161233662	0.030424	3.25005e-06	7738	Gut microbiota abundance (k_Bacteria.p_Bacteroidetes.c_Bacteroidia.o_Bacteroidales.f_Prevotellaceae.g_Paraprevotella)	TRUE	TRUE	0.00279246	7738		FALSE	TRUE	0.00537729	41.8236	37.2449	21.663
rs139901450	T	C	T	C	0.182533	0.0154113	0.0554398		FALSE	FALSE	FALSE	pbc_ng_2021_GCST90061440	0.777535	0.0545469	outcome	TRUE	GCST90027700	9	35597685	0.0405495	6.74808e-06	7738	Gut microbiota abundance (k_Bacteria.p_Bacteroidetes.c_Bacteroidia.o_Bacteroidales.f_Prevotellaceae.g_Prevotella)	TRUE	TRUE	0.00261252	7738		FALSE	TRUE	0.00348951	27.0894	37.2449	20.2634
rs6005414	A	G	A	G	0.087569	-0.0495067	0.508609		FALSE	FALSE	FALSE	pbc_ng_2021_GCST90061440	0.0221614	0.0216414	outcome	TRUE	GCST90027700	22	27783185	0.0183949	1.93108e-06	7738	Gut microbiota abundance (k_Bacteria.p_Bacteroidetes.c_Bacteroidia.o_Bacteroidales.f_Prevotellaceae.g_Prevotella)	TRUE	TRUE	0.00292092	7738		FALSE	TRUE	0.00383303	29.7664	37.2449	22.6624
rs6745806	G	A	G	A	-0.166005	0.0255266	0.93549		FALSE	FALSE	FALSE	pbc_ng_2021_GCST90061440	0.556936	0.043457	outcome	TRUE	GCST90027700	2	139296037	0.0372502	8.33086e-06	7738	Gut microbiota abundance (k_Bacteria.p_Bacteroidetes.c_Bacteroidia.o_Bacteroidales.f_Prevotellaceae.g_Prevotella)	TRUE	TRUE	0.00256068	7738		FALSE	TRUE	0.00332612	25.8168	37.2449	19.8603
rs11211406	A	C	A	C	0.0922835	0.0283708	0.789079		FALSE	FALSE	FALSE	pbc_ng_2021_GCST90061440	0.278924	0.0262028	outcome	TRUE	GCST90027701	1	47413786	0.0196436	2.62851e-06	7738	Gut microbiota abundance (k_Bacteria.p_Bacteroidetes.c_Bacteroidia.o_Bacteroidales.f_Rikenellaceae.g_Alistipes)	TRUE	TRUE	0.0028448	7738		FALSE	TRUE	0.00283477	21.9922	37.2449	22.0702
rs4949447	G	A	G	A	-0.07765	0.00387059	0.683099		FALSE	FALSE	FALSE	pbc_ng_2021_GCST90061440	0.87398	0.0244039	outcome	TRUE	GCST90027701	1	32057186	0.0172744	6.95425e-06	7738	Gut microbiota abundance (k_Bacteria.p_Bacteroidetes.c_Bacteroidia.o_Bacteroidales.f_Rikenellaceae.g_Alistipes)	TRUE	TRUE	0.00260512	7738		FALSE	TRUE	0.00261048	20.2475	37.2449	20.2058
rs73344869	T	C	T	C	0.172349	0.0857046	0.0745717		FALSE	FALSE	FALSE	pbc_ng_2021_GCST90061440	0.0943746	0.0512354	outcome	TRUE	GCST90027701	5	177746345	0.0307767	2.14398e-08	7738	Gut microbiota abundance (k_Bacteria.p_Bacteroidetes.c_Bacteroidia.o_Bacteroidales.f_Rikenellaceae.g_Alistipes)	TRUE	TRUE	0.00403738	7738		FALSE	TRUE	0.00409982	31.8467	37.2449	31.3598
rs278502	G	A	G	A	0.166232	0.0827954	0.333772		FALSE	FALSE	FALSE	pbc_ng_2021_GCST90061440	0.000435799	0.0235388	outcome	TRUE	GCST90027702	5	100103358	0.0366985	5.90731e-06	7738	Gut microbiota abundance (k_Bacteria.p_Firmicutes.c_Bacilli.o_Lactobacillales.f_Lactobacillaceae.g_Lactobacillus)	TRUE	TRUE	0.00264524	7738		FALSE	TRUE	0.0122894	96.254	37.2449	20.5179
rs76832256	C	T	C	T	-0.175687	-0.00348514	0.263946		FALSE	FALSE	FALSE	pbc_ng_2021_GCST90061440	0.883493	0.0237825	outcome	TRUE	GCST90027702	4	149841540	0.0385789	5.26453e-06	7738	Gut microbiota abundance (k_Bacteria.p_Firmicutes.c_Bacilli.o_Lactobacillales.f_Lactobacillaceae.g_Lactobacillus)	TRUE	TRUE	0.00267362	7738		FALSE	TRUE	0.0119932	93.9054	37.2449	20.7386
rs2882716	T	G	T	G	0.150637	0.0193135	0.191459		FALSE	FALSE	FALSE	pbc_ng_2021_GCST90061440	0.476316	0.0271166	outcome	TRUE	GCST90027703	7	10085378	0.0321777	2.84892e-06	7738	Gut microbiota abundance (k_Bacteria.p_Firmicutes.c_Bacilli.o_Lactobacillales.f_Streptococcaceae.g_Streptococcus)	TRUE	TRUE	0.00282493	7738		FALSE	TRUE	0.0070254	54.733	37.2449	21.9156
rs111604729	T	C	T	C	-0.19557	0.024967	0.0848386		FALSE	FALSE	FALSE	pbc_ng_2021_GCST90061440	0.551605	0.0419362	outcome	TRUE	GCST90027704	15	42769334	0.0430737	5.61604e-06	7738	Gut microbiota abundance (k_Bacteria.p_Firmicutes.c_Clostridia.o_Clostridiales.f_Clostridiaceae.g_Clostridium)	TRUE	TRUE	0.00265771	7738		FALSE	TRUE	0.00593917	46.2199	37.2449	20.6148
rs1572504	T	C	T	C	0.137725	0.0612998	0.211309		FALSE	FALSE	FALSE	pbc_ng_2021_GCST90061440	0.0289357	0.028063	outcome	TRUE	GCST90027704	1	219859210	0.0287283	1.63441e-06	7738	Gut microbiota abundance (k_Bacteria.p_Firmicutes.c_Clostridia.o_Clostridiales.f_Clostridiaceae.g_Clostridium)	TRUE	TRUE	0.00296211	7738		FALSE	TRUE	0.00632238	49.2211	37.2449	22.9829
rs28577018	G	A	G	A	0.248981	-0.0247223	0.0574032		FALSE	FALSE	FALSE	pbc_ng_2021_GCST90061440	0.590138	0.0458979	outcome	TRUE	GCST90027704	4	29759187	0.0508779	9.89578e-07	7738	Gut microbiota abundance (k_Bacteria.p_Firmicutes.c_Clostridia.o_Clostridiales.f_Clostridiaceae.g_Clostridium)	TRUE	TRUE	0.00308614	7738		FALSE	TRUE	0.00670849	52.2473	37.2449	23.9483
rs1872436	T	C	T	C	-0.181354	-0.0236497	0.191344		FALSE	FALSE	FALSE	pbc_ng_2021_GCST90061440	0.50715	0.0356555	outcome	TRUE	GCST90027705	12	57322492	0.0369798	9.3834e-07	7738	Gut microbiota abundance (k_Bacteria.p_Firmicutes.c_Clostridia.o_Clostridiales.f_Clostridiales_noname.g_Flavonifractor)	TRUE	TRUE	0.00309928	7738		FALSE	TRUE	0.010178	79.5467	37.2449	24.0506
rs5768347	G	T	G	T	-0.168458	-0.0407627	0.823431		FALSE	FALSE	FALSE	pbc_ng_2021_GCST90061440	0.173116	0.0299229	outcome	TRUE	GCST90027705	22	48492960	0.0379208	8.89754e-06	7738	Gut microbiota abundance (k_Bacteria.p_Firmicutes.c_Clostridia.o_Clostridiales.f_Clostridiales_noname.g_Flavonifractor)	TRUE	TRUE	0.00254452	7738		FALSE	TRUE	0.00825192	64.368	37.2449	19.7346
rs10236678	A	G	A	G	0.132083	-0.0285738	0.747711		FALSE	FALSE	FALSE	pbc_ng_2021_GCST90061440	0.304274	0.0278142	outcome	TRUE	GCST90027706	7	134549927	0.0280604	2.51275e-06	7738	Gut microbiota abundance (k_Bacteria.p_Firmicutes.c_Clostridia.o_Clostridiales.f_Clostridiales_noname.g_Pseudoflavonifractor)	TRUE	TRUE	0.00285593	7738		FALSE	TRUE	0.00658197	51.2555	37.2449	22.1568
rs4424244	C	T	C	T	0.121141	-0.0255408	0.352337		FALSE	FALSE	FALSE	pbc_ng_2021_GCST90061440	0.224727	0.0210376	outcome	TRUE	GCST90027706	8	74434869	0.025352	1.76722e-06	7738	Gut microbiota abundance (k_Bacteria.p_Firmicutes.c_Clostridia.o_Clostridiales.f_Clostridiales_noname.g_Pseudoflavonifractor)	TRUE	TRUE	0.0029428	7738		FALSE	TRUE	0.00669761	52.162	37.2449	22.8327
rs7990301	T	C	T	C	0.110457	0.0266388	0.53636		FALSE	FALSE	FALSE	pbc_ng_2021_GCST90061440	0.216229	0.0215416	outcome	TRUE	GCST90027706	13	34382060	0.0237395	3.27318e-06	7738	Gut microbiota abundance (k_Bacteria.p_Firmicutes.c_Clostridia.o_Clostridiales.f_Clostridiales_noname.g_Pseudoflavonifractor)	TRUE	TRUE	0.0027907	7738		FALSE	TRUE	0.00606811	47.2295	37.2449	21.6493
rs1942648	T	C	T	C	0.154234	0.0510442	0.0606979		FALSE	FALSE	FALSE	pbc_ng_2021_GCST90061440	0.210515	0.0407652	outcome	TRUE	GCST90027707	7	15776571	0.0343015	6.91083e-06	7738	Gut microbiota abundance (k_Bacteria.p_Firmicutes.c_Clostridia.o_Clostridiales.f_Eubacteriaceae.g_Eubacterium)	TRUE	TRUE	0.00260666	7738		FALSE	TRUE	0.0027125	21.0409	37.2449	20.2178
rs6021384	C	T	C	T	-0.0842745	0.0626578	0.291772		FALSE	FALSE	FALSE	pbc_ng_2021_GCST90061440	0.00991334	0.0242969	outcome	TRUE	GCST90027707	20	50306527	0.0180328	2.96251e-06	7738	Gut microbiota abundance (k_Bacteria.p_Firmicutes.c_Clostridia.o_Clostridiales.f_Eubacteriaceae.g_Eubacterium)	TRUE	TRUE	0.0028153	7738		FALSE	TRUE	0.00293521	22.7736	37.2449	21.8407
rs1686648	A	G	A	G	-0.0931009	0.00961051	0.793975		FALSE	FALSE	FALSE	pbc_ng_2021_GCST90061440	0.688217	0.0239499	outcome	TRUE	GCST90027608	13	60099693	0.020743	7.17943e-06	7738	Gut bacterial pathway abundance (PWY.7196..superpathway.of.pyrimidine.ribonucleosides.salvage)	TRUE	TRUE	0.00259728	7738		FALSE	TRUE	0.00283573	21.9996	30.3505	20.1449
rs8033436	A	G	A	G	0.0784407	0.00614931	0.477528		FALSE	FALSE	FALSE	pbc_ng_2021_GCST90061440	0.820316	0.0270729	outcome	TRUE	GCST90027608	15	90773142	0.017048	4.20126e-06	7738	Gut bacterial pathway abundance (PWY.7196..superpathway.of.pyrimidine.ribonucleosides.salvage)	TRUE	TRUE	0.00272918	7738		FALSE	TRUE	0.00307026	23.8247	30.3505	21.1707
rs9463067	T	C	T	C	-0.079069	0.00752781	0.380643		FALSE	FALSE	FALSE	pbc_ng_2021_GCST90061440	0.790651	0.0283571	outcome	TRUE	GCST90027608	6	12728425	0.0173385	5.1074e-06	7738	Gut bacterial pathway abundance (PWY.7196..superpathway.of.pyrimidine.ribonucleosides.salvage)	TRUE	TRUE	0.00268106	7738		FALSE	TRUE	0.00294782	22.8718	30.3505	20.7965
rs117176738	G	A	G	A	-0.160576	0.0792495	0.0555993		FALSE	FALSE	FALSE	pbc_ng_2021_GCST90061440	0.106091	0.0490401	outcome	TRUE	GCST90027609	11	72339729	0.0358702	7.5849e-06	7738	Gut bacterial pathway abundance (PWY.7197..pyrimidine.deoxyribonucleotide.phosphorylation)	TRUE	TRUE	0.00258377	7738		FALSE	TRUE	0.0027078	21.0044	30.3505	20.0398
rs16830066	A	G	A	G	0.122475	-0.00359376	0.101692		FALSE	FALSE	FALSE	pbc_ng_2021_GCST90061440	0.913245	0.0329865	outcome	TRUE	GCST90027609	1	200189220	0.027157	6.48634e-06	7738	Gut bacterial pathway abundance (PWY.7197..pyrimidine.deoxyribonucleotide.phosphorylation)	TRUE	TRUE	0.00262225	7738		FALSE	TRUE	0.00274055	21.2591	30.3505	20.3391
rs8097750	A	G	A	G	0.10297	0.00950422	0.144967		FALSE	FALSE	FALSE	pbc_ng_2021_GCST90061440	0.77057	0.0325901	outcome	TRUE	GCST90027609	18	48198611	0.0230428	7.87082e-06	7738	Gut bacterial pathway abundance (PWY.7197..pyrimidine.deoxyribonucleotide.phosphorylation)	TRUE	TRUE	0.00257463	7738		FALSE	TRUE	0.00262847	20.3875	30.3505	19.9688
rs1041447	T	C	T	C	0.0755324	-0.0245744	0.581197		FALSE	FALSE	FALSE	pbc_ng_2021_GCST90061440	0.222833	0.020159	outcome	TRUE	GCST90027611	21	42306226	0.0163735	3.96753e-06	7738	Gut bacterial pathway abundance (PWY.7199..pyrimidine.deoxyribonucleosides.salvage)	TRUE	TRUE	0.0027433	7738		FALSE	TRUE	0.00277734	21.5454	30.3505	21.2806
rs11713293	A	C	A	C	0.158361	0.0395008	0.0581419		FALSE	FALSE	FALSE	pbc_ng_2021_GCST90061440	0.446005	0.051832	outcome	TRUE	GCST90027611	3	61877662	0.0354328	7.84675e-06	7738	Gut bacterial pathway abundance (PWY.7199..pyrimidine.deoxyribonucleosides.salvage)	TRUE	TRUE	0.00257543	7738		FALSE	TRUE	0.00274664	21.3065	30.3505	19.9749
rs4260641	G	A	G	A	-0.0893609	0.0275453	0.591584		FALSE	FALSE	FALSE	pbc_ng_2021_GCST90061440	0.162054	0.0197006	outcome	TRUE	GCST90027612	5	105436505	0.020056	8.36681e-06	7738	Gut bacterial pathway abundance (PWY.7209..superpathway.of.pyrimidine.ribonucleosides.degradation)	TRUE	TRUE	0.00255963	7738		FALSE	TRUE	0.00385873	29.9668	30.3505	19.8521
rs12693170	A	C	A	C	-0.0876407	-0.0360079	0.754084		FALSE	FALSE	FALSE	pbc_ng_2021_GCST90061440	0.12398	0.0234079	outcome	TRUE	GCST90027613	2	179737144	0.0190692	4.30814e-06	7738	Gut bacterial pathway abundance (PWY.7211..superpathway.of.pyrimidine.deoxyribonucleotides.de.novo.biosynthesis)	TRUE	TRUE	0.00272299	7738		FALSE	TRUE	0.00284871	22.1006	30.3505	21.1226
rs2903147	A	G	A	G	0.0727499	-0.0230675	0.498599		FALSE	FALSE	FALSE	pbc_ng_2021_GCST90061440	0.303897	0.0224368	outcome	TRUE	GCST90027613	20	59606872	0.0163904	9.05566e-06	7738	Gut bacterial pathway abundance (PWY.7211..superpathway.of.pyrimidine.deoxyribonucleotides.de.novo.biosynthesis)	TRUE	TRUE	0.00254018	7738		FALSE	TRUE	0.00264625	20.5257	30.3505	19.7009
rs62485312	A	G	A	G	0.134093	0.022062	0.102164		FALSE	FALSE	FALSE	pbc_ng_2021_GCST90061440	0.600796	0.042163	outcome	TRUE	GCST90027613	8	5638670	0.0281449	1.89444e-06	7738	Gut bacterial pathway abundance (PWY.7211..superpathway.of.pyrimidine.deoxyribonucleotides.de.novo.biosynthesis)	TRUE	TRUE	0.00292566	7738		FALSE	TRUE	0.00329866	25.6029	30.3505	22.6993
rs72835533	G	A	G	A	-0.0941348	0.00834062	0.197483		FALSE	FALSE	FALSE	pbc_ng_2021_GCST90061440	0.782649	0.0302341	outcome	TRUE	GCST90027613	6	23731053	0.021039	7.66655e-06	7738	Gut bacterial pathway abundance (PWY.7211..superpathway.of.pyrimidine.deoxyribonucleotides.de.novo.biosynthesis)	TRUE	TRUE	0.00258114	7738		FALSE	TRUE	0.00280876	21.7898	30.3505	20.0194
rs7492664	T	G	T	G	-0.147612	0.0100378	0.0726264		FALSE	FALSE	FALSE	pbc_ng_2021_GCST90061440	0.816785	0.0433258	outcome	TRUE	GCST90027613	14	35202345	0.0316442	3.08987e-06	7738	Gut bacterial pathway abundance (PWY.7211..superpathway.of.pyrimidine.deoxyribonucleotides.de.novo.biosynthesis)	TRUE	TRUE	0.00280491	7738		FALSE	TRUE	0.0029351	22.7728	30.3505	21.7598
rs35057482	T	C	T	C	-0.137282	-0.00550359	0.0887948		FALSE	FALSE	FALSE	pbc_ng_2021_GCST90061440	0.897362	0.0426652	outcome	TRUE	GCST90027614	2	180324166	0.0294165	3.05872e-06	7738	Gut bacterial pathway abundance (PWY.7219..adenosine.ribonucleotides.de.novo.biosynthesis)	TRUE	TRUE	0.00280742	7738		FALSE	TRUE	0.00304973	23.6649	30.3505	21.7794
rs7221118	C	T	C	T	-0.0851742	0.00666953	0.229708		FALSE	FALSE	FALSE	pbc_ng_2021_GCST90061440	0.807035	0.0273058	outcome	TRUE	GCST90027614	17	47907641	0.0192565	9.72747e-06	7738	Gut bacterial pathway abundance (PWY.7219..adenosine.ribonucleotides.de.novo.biosynthesis)	TRUE	TRUE	0.0025226	7738		FALSE	TRUE	0.00256731	19.9118	30.3505	19.5642
rs7569681	C	T	C	T	-0.131782	0.0180106	0.086701		FALSE	FALSE	FALSE	pbc_ng_2021_GCST90061440	0.602807	0.0346112	outcome	TRUE	GCST90027614	2	116094446	0.0289189	5.19003e-06	7738	Gut bacterial pathway abundance (PWY.7219..adenosine.ribonucleotides.de.novo.biosynthesis)	TRUE	TRUE	0.00267712	7738		FALSE	TRUE	0.00275029	21.335	30.3505	20.7658
rs10817481	C	A	C	A	-0.0773225	-0.00526842	0.516451		FALSE	FALSE	FALSE	pbc_ng_2021_GCST90061440	0.816398	0.0226911	outcome	TRUE	GCST90027615	9	116096944	0.0164176	2.48045e-06	7738	Gut bacterial pathway abundance (PWY.7221..guanosine.ribonucleotides.de.novo.biosynthesis)	TRUE	TRUE	0.00285912	7738		FALSE	TRUE	0.00298615	23.17	30.3505	22.1816
rs1920088	G	A	G	A	-0.111932	0.0144665	0.875328		FALSE	FALSE	FALSE	pbc_ng_2021_GCST90061440	0.686021	0.035785	outcome	TRUE	GCST90027615	12	62578050	0.0247536	6.12957e-06	7738	Gut bacterial pathway abundance (PWY.7221..guanosine.ribonucleotides.de.novo.biosynthesis)	TRUE	TRUE	0.00263614	7738		FALSE	TRUE	0.0027345	21.2121	30.3505	20.4471
rs41359044	T	C	T	C	-0.161094	0.0579878	0.0527914		FALSE	FALSE	FALSE	pbc_ng_2021_GCST90061440	0.2426	0.0496253	outcome	TRUE	GCST90027615	13	34332027	0.0362125	8.64391e-06	7738	Gut bacterial pathway abundance (PWY.7221..guanosine.ribonucleotides.de.novo.biosynthesis)	TRUE	TRUE	0.00255162	7738		FALSE	TRUE	0.00259536	20.1299	30.3505	19.7898
rs5766546	A	G	A	G	-0.106	0.0833401	0.140928		FALSE	FALSE	FALSE	pbc_ng_2021_GCST90061440	0.015266	0.0343528	outcome	TRUE	GCST90027615	22	45606437	0.0232727	5.24638e-06	7738	Gut bacterial pathway abundance (PWY.7221..guanosine.ribonucleotides.de.novo.biosynthesis)	TRUE	TRUE	0.00267448	7738		FALSE	TRUE	0.00272062	21.1042	30.3505	20.7452
rs76346802	G	A	G	A	-0.128867	0.0608109	0.0931431		FALSE	FALSE	FALSE	pbc_ng_2021_GCST90061440	0.138479	0.0410474	outcome	TRUE	GCST90027615	11	90723689	0.0280657	4.39845e-06	7738	Gut bacterial pathway abundance (PWY.7221..guanosine.ribonucleotides.de.novo.biosynthesis)	TRUE	TRUE	0.0027179	7738		FALSE	TRUE	0.00280545	21.764	30.3505	21.083
rs117005933	T	C	T	C	-0.169136	-0.0264166	0.0599435		FALSE	FALSE	FALSE	pbc_ng_2021_GCST90061440	0.605464	0.0511395	outcome	TRUE	GCST90027616	11	112298767	0.0347447	1.12753e-06	7738	Gut bacterial pathway abundance (PWY.7234..inosine.5..phosphate.biosynthesis.III)	TRUE	TRUE	0.00305387	7738		FALSE	TRUE	0.00322402	25.0217	30.3505	23.6971
rs12875094	G	A	G	A	0.0751975	-0.0116192	0.352359		FALSE	FALSE	FALSE	pbc_ng_2021_GCST90061440	0.535928	0.0187715	outcome	TRUE	GCST90027616	13	93308561	0.0168547	8.13842e-06	7738	Gut bacterial pathway abundance (PWY.7234..inosine.5..phosphate.biosynthesis.III)	TRUE	TRUE	0.00256645	7738		FALSE	TRUE	0.00258081	20.0168	30.3505	19.9051
rs7796539	T	C	T	C	0.104855	-0.0312864	0.152561		FALSE	FALSE	FALSE	pbc_ng_2021_GCST90061440	0.451173	0.0415236	outcome	TRUE	GCST90027616	7	28507628	0.0230006	5.14517e-06	7738	Gut bacterial pathway abundance (PWY.7234..inosine.5..phosphate.biosynthesis.III)	TRUE	TRUE	0.00267928	7738		FALSE	TRUE	0.00284289	22.0553	30.3505	20.7826
rs79676117	C	A	C	A	-0.211348	0.0104797	0.0501897		FALSE	FALSE	FALSE	pbc_ng_2021_GCST90061440	0.895821	0.0800328	outcome	TRUE	GCST90027616	20	50415961	0.0370389	1.15582e-08	7738	Gut bacterial pathway abundance (PWY.7234..inosine.5..phosphate.biosynthesis.III)	TRUE	TRUE	0.00419121	7738		FALSE	TRUE	0.00425871	33.0863	30.3505	32.5597
rs1455275	T	C	T	C	0.121888	-0.0163032	0.109073		FALSE	FALSE	FALSE	pbc_ng_2021_GCST90061440	0.621526	0.0330232	outcome	TRUE	GCST90027617	4	61672969	0.0264037	3.90607e-06	7738	Gut bacterial pathway abundance (PWY.7237..myo...chiro..and.scillo.inositol.degradation)	TRUE	TRUE	0.00274714	7738		FALSE	TRUE	0.00288743	22.4018	30.3505	21.3104
rs3998109	A	G	A	G	0.0808375	-0.0764926	0.349748		FALSE	FALSE	FALSE	pbc_ng_2021_GCST90061440	0.000856826	0.0229449	outcome	TRUE	GCST90027617	6	33793760	0.0172506	2.78516e-06	7738	Gut bacterial pathway abundance (PWY.7237..myo...chiro..and.scillo.inositol.degradation)	TRUE	TRUE	0.00283054	7738		FALSE	TRUE	0.0029723	23.0623	30.3505	21.9592
rs6448117	G	T	G	T	-0.188448	-0.0128163	0.0525441		FALSE	FALSE	FALSE	pbc_ng_2021_GCST90061440	0.819811	0.056264	outcome	TRUE	GCST90027617	4	22079213	0.037445	4.83715e-07	7738	Gut bacterial pathway abundance (PWY.7237..myo...chiro..and.scillo.inositol.degradation)	TRUE	TRUE	0.00326332	7738		FALSE	TRUE	0.00353587	27.4505	30.3505	25.3277
rs17495513	T	G	T	G	-0.0934359	0.00487773	0.169129		FALSE	FALSE	FALSE	pbc_ng_2021_GCST90061440	0.859088	0.0274747	outcome	TRUE	GCST90027618	16	64854788	0.0210084	8.6852e-06	7738	Gut bacterial pathway abundance (PWY.724..superpathway.of.L.lysine..L.threonine.and.L.methionine.biosynthesis.II)	TRUE	TRUE	0.00255045	7738		FALSE	TRUE	0.00245363	19.028	30.3505	19.7807
rs337641	A	G	A	G	0.0889729	-0.0132047	0.763879		FALSE	FALSE	FALSE	pbc_ng_2021_GCST90061440	0.515844	0.0203223	outcome	TRUE	GCST90027618	4	38611802	0.0184866	1.48813e-06	7738	Gut bacterial pathway abundance (PWY.724..superpathway.of.L.lysine..L.threonine.and.L.methionine.biosynthesis.II)	TRUE	TRUE	0.00298529	7738		FALSE	TRUE	0.00285565	22.1546	30.3505	23.1634
rs7460645	G	A	G	A	-0.104977	0.0409675	0.523436		FALSE	FALSE	FALSE	pbc_ng_2021_GCST90061440	0.046384	0.0205672	outcome	TRUE	GCST90027619	8	131074024	0.02359	8.5844e-06	7738	Gut bacterial pathway abundance (PWY.7254..TCA.cycle.VII..acetate.producers.)	TRUE	TRUE	0.00255332	7738		FALSE	TRUE	0.00549798	42.7675	30.3505	19.8031
rs2342632	C	T	C	T	-0.114497	0.0194019	0.417053		FALSE	FALSE	FALSE	pbc_ng_2021_GCST90061440	0.396554	0.0228852	outcome	TRUE	GCST90027620	6	168975413	0.0252417	5.73245e-06	7738	Gut bacterial pathway abundance (PWY.7315..dTDP.N.acetylthomosamine.biosynthesis)	TRUE	TRUE	0.00265266	7738		FALSE	TRUE	0.00637439	49.6286	30.3505	20.5755
rs7822956	G	A	G	A	0.159007	0.0625314	0.811849		FALSE	FALSE	FALSE	pbc_ng_2021_GCST90061440	0.0336367	0.0294348	outcome	TRUE	GCST90027620	8	17719930	0.0328991	1.34372e-06	7738	Gut bacterial pathway abundance (PWY.7315..dTDP.N.acetylthomosamine.biosynthesis)	TRUE	TRUE	0.0030105	7738		FALSE	TRUE	0.00772404	60.2183	30.3505	23.3595
rs13032797	T	C	T	C	-0.114245	-0.0232396	0.121105		FALSE	FALSE	FALSE	pbc_ng_2021_GCST90061440	0.588323	0.0429355	outcome	TRUE	GCST90027621	2	69001171	0.0251489	5.55226e-06	7738	Gut bacterial pathway abundance (PWY.7323..superpathway.of.GDP.mannose.derived.O.antigen.building.blocks.biosynthesis)	TRUE	TRUE	0.0026605	7738		FALSE	TRUE	0.00277846	21.554	30.3505	20.6365
rs34532802	T	G	T	G	0.113802	-0.000757403	0.141256		FALSE	FALSE	FALSE	pbc_ng_2021_GCST90061440	0.984989	0.040257	outcome	TRUE	GCST90027622	15	69392538	0.0244733	3.31864e-06	7738	Gut bacterial pathway abundance (PWY.7328..superpathway.of.UDP.glucose.derived.O.antigen.building.blocks.biosynthesis)	TRUE	TRUE	0.00278732	7738		FALSE	TRUE	0.00314196	24.3828	30.3505	21.6229
rs6531656	T	C	T	C	-0.104541	-0.0150574	0.816578		FALSE	FALSE	FALSE	pbc_ng_2021_GCST90061440	0.621153	0.0304672	outcome	TRUE	GCST90027622	4	38684201	0.021694	1.44374e-06	7738	Gut bacterial pathway abundance (PWY.7328..superpathway.of.UDP.glucose.derived.O.antigen.building.blocks.biosynthesis)	TRUE	TRUE	0.00299279	7738		FALSE	TRUE	0.0032738	25.4093	30.3505	23.2217
rs74242229	A	C	A	C	-0.172329	-0.0153367	0.0742717		FALSE	FALSE	FALSE	pbc_ng_2021_GCST90061440	0.699249	0.0396981	outcome	TRUE	GCST90027622	13	114996222	0.0321982	8.69201e-08	7738	Gut bacterial pathway abundance (PWY.7328..superpathway.of.UDP.glucose.derived.O.antigen.building.blocks.biosynthesis)	TRUE	TRUE	0.0036892	7738		FALSE	TRUE	0.0040837	31.721	30.3505	28.6453
rs1175227	T	G	T	G	-0.100365	0.00332251	0.203723		FALSE	FALSE	FALSE	pbc_ng_2021_GCST90061440	0.867889	0.0199741	outcome	TRUE	GCST90027623	5	41890610	0.0216207	3.44905e-06	7738	Gut bacterial pathway abundance (PWY.7371..1.4.dihydroxy.6.naphthoate.biosynthesis.II)	TRUE	TRUE	0.0027778	7738		FALSE	TRUE	0.00326813	25.3651	30.3505	21.5489
rs74928855	A	G	A	G	-0.171641	0.0220284	0.0590329		FALSE	FALSE	FALSE	pbc_ng_2021_GCST90061440	0.644804	0.0477847	outcome	TRUE	GCST90027623	3	25425858	0.0366794	2.87581e-06	7738	Gut bacterial pathway abundance (PWY.7371..1.4.dihydroxy.6.naphthoate.biosynthesis.II)	TRUE	TRUE	0.00282263	7738		FALSE	TRUE	0.00327296	25.4028	30.3505	21.8977
rs7772044	A	G	A	G	-0.0790287	0.000987698	0.57181		FALSE	FALSE	FALSE	pbc_ng_2021_GCST90061440	0.960946	0.020171	outcome	TRUE	GCST90027623	6	17362687	0.0172348	4.53096e-06	7738	Gut bacterial pathway abundance (PWY.7371..1.4.dihydroxy.6.naphthoate.biosynthesis.II)	TRUE	TRUE	0.00271058	7738		FALSE	TRUE	0.00305836	23.732	30.3505	21.026
rs4334283	G	A	G	A	-0.128284	-0.0279615	0.462884		FALSE	FALSE	FALSE	pbc_ng_2021_GCST90061440	0.190744	0.021371	outcome	TRUE	GCST90027624	16	85253386	0.0287584	8.16695e-06	7738	Gut bacterial pathway abundance (PWY.7392..taxadiene.biosynthesis..engineered.)	TRUE	TRUE	0.00256557	7738		FALSE	TRUE	0.00818305	63.8264	30.3505	19.8983
rs78158506	T	C	T	C	-0.284961	0.0362967	0.0552142		FALSE	FALSE	FALSE	pbc_ng_2021_GCST90061440	0.415204	0.0445484	outcome	TRUE	GCST90027624	14	58039241	0.0634364	7.05342e-06	7738	Gut bacterial pathway abundance (PWY.7392..taxadiene.biosynthesis..engineered.)	TRUE	TRUE	0.00260163	7738		FALSE	TRUE	0.00847198	66.0992	30.3505	20.1787
rs11747315	A	G	A	G	0.0940498	-0.00713986	0.274188		FALSE	FALSE	FALSE	pbc_ng_2021_GCST90061440	0.728111	0.0205382	outcome	TRUE	GCST90027625	5	153550200	0.0181342	2.14501e-07	7738	Gut bacterial pathway abundance (PWY.7400..L.arginine.biosynthesis.IV..archaebacteria.)	TRUE	TRUE	0.00346493	7738		FALSE	TRUE	0.00352061	27.3317	30.3505	26.8979
rs12254238	G	A	G	A	-0.104066	-0.0198754	0.161674		FALSE	FALSE	FALSE	pbc_ng_2021_GCST90061440	0.481436	0.0282323	outcome	TRUE	GCST90027625	10	98099765	0.0219845	2.20562e-06	7738	Gut bacterial pathway abundance (PWY.7400..L.arginine.biosynthesis.IV..archaebacteria.)	TRUE	TRUE	0.0028881	7738		FALSE	TRUE	0.00293563	22.7769	30.3505	22.407
rs12658046	C	T	C	T	-0.0812905	-0.0353569	0.340781		FALSE	FALSE	FALSE	pbc_ng_2021_GCST90061440	0.140762	0.024004	outcome	TRUE	GCST90027625	5	15655657	0.0172559	2.46661e-06	7738	Gut bacterial pathway abundance (PWY.7400..L.arginine.biosynthesis.IV..archaebacteria.)	TRUE	TRUE	0.00286051	7738		FALSE	TRUE	0.00296903	23.0368	30.3505	22.1924
rs35569027	A	G	A	G	0.0892195	0.0173184	0.451022		FALSE	FALSE	FALSE	pbc_ng_2021_GCST90061440	0.547665	0.0288034	outcome	TRUE	GCST90027625	8	128073689	0.0165028	6.43369e-08	7738	Gut bacterial pathway abundance (PWY.7400..L.arginine.biosynthesis.IV..archaebacteria.)	TRUE	TRUE	0.003764	7738		FALSE	TRUE	0.00394187	30.615	30.3505	29.2283
rs12370008	T	C	T	C	-0.186497	-0.0100217	0.267372		FALSE	FALSE	FALSE	pbc_ng_2021_GCST90061440	0.674024	0.0238253	outcome	TRUE	GCST90027626	12	88185792	0.0385403	1.30488e-06	7738	Gut bacterial pathway abundance (PWY.7446..sulfoglycolysis)	TRUE	TRUE	0.00301776	7738		FALSE	TRUE	0.0136261	106.868	30.3505	23.416
rs1919443	G	A	G	A	-0.281398	-0.0611232	0.0861027		FALSE	FALSE	FALSE	pbc_ng_2021_GCST90061440	0.123799	0.0397156	outcome	TRUE	GCST90027626	2	148398301	0.0608104	3.70177e-06	7738	Gut bacterial pathway abundance (PWY.7446..sulfoglycolysis)	TRUE	TRUE	0.00276038	7738		FALSE	TRUE	0.012462	97.6222	30.3505	21.4134
rs35490354	T	C	T	C	-0.217557	-0.00455649	0.206551		FALSE	FALSE	FALSE	pbc_ng_2021_GCST90061440	0.884931	0.0314846	outcome	TRUE	GCST90027626	6	73325227	0.042523	3.11702e-07	7738	Gut bacterial pathway abundance (PWY.7446..sulfoglycolysis)	TRUE	TRUE	0.00337221	7738		FALSE	TRUE	0.015514	121.907	30.3505	26.1757
rs4236575	C	T	C	T	0.184543	-0.0110483	0.779456		FALSE	FALSE	FALSE	pbc_ng_2021_GCST90061440	0.684801	0.0272179	outcome	TRUE	GCST90027626	7	104411976	0.0417051	9.64651e-06	7738	Gut bacterial pathway abundance (PWY.7446..sulfoglycolysis)	TRUE	TRUE	0.00252466	7738		FALSE	TRUE	0.0117088	91.6523	30.3505	19.5802
rs10484380	A	G	A	G	-0.134172	0.00516474	0.10357		FALSE	FALSE	FALSE	pbc_ng_2021_GCST90061440	0.894473	0.038936	outcome	TRUE	GCST90027627	6	19034411	0.0276723	1.2434e-06	7738	Gut bacterial pathway abundance (PWY.7456..mannan.degradation)	TRUE	TRUE	0.0030297	7738		FALSE	TRUE	0.00334275	25.9463	30.3505	23.509
rs13162740	A	G	A	G	0.109993	-0.0456002	0.126842		FALSE	FALSE	FALSE	pbc_ng_2021_GCST90061440	0.207879	0.0362073	outcome	TRUE	GCST90027628	5	147068658	0.0241692	5.33974e-06	7738	Gut bacterial pathway abundance (PWY.841..superpathway.of.purine.nucleotides.de.novo.biosynthesis.I)	TRUE	TRUE	0.0026701	7738		FALSE	TRUE	0.00267988	20.7873	30.3505	20.7112
rs35842518	A	G	A	G	0.153256	0.0147098	0.0596521		FALSE	FALSE	FALSE	pbc_ng_2021_GCST90061440	0.741227	0.0445443	outcome	TRUE	GCST90027628	5	9189414	0.0337637	5.65015e-06	7738	Gut bacterial pathway abundance (PWY.841..superpathway.of.purine.nucleotides.de.novo.biosynthesis.I)	TRUE	TRUE	0.00265622	7738		FALSE	TRUE	0.00263499	20.4382	30.3505	20.6032
rs57187632	A	C	A	C	-0.158755	0.0742728	0.0603515		FALSE	FALSE	FALSE	pbc_ng_2021_GCST90061440	0.166433	0.0536747	outcome	TRUE	GCST90027628	11	116353776	0.0338797	2.78798e-06	7738	Gut bacterial pathway abundance (PWY.841..superpathway.of.purine.nucleotides.de.novo.biosynthesis.I)	TRUE	TRUE	0.00283027	7738		FALSE	TRUE	0.0028585	22.1768	30.3505	21.9571
rs11053802	T	C	T	C	-0.0835382	-0.0447393	0.6709		FALSE	FALSE	FALSE	pbc_ng_2021_GCST90061440	0.0578093	0.0235825	outcome	TRUE	GCST90027629	12	10597207	0.0186663	7.62887e-06	7738	Gut bacterial pathway abundance (PWY_ARG.POLYAMINE.SYN..superpathway.of.arginine.and.polyamine.biosynthesis)	TRUE	TRUE	0.00258235	7738		FALSE	TRUE	0.00308167	23.9135	30.3505	20.0287
rs112683661	A	G	A	G	-0.129237	0.0377011	0.125286		FALSE	FALSE	FALSE	pbc_ng_2021_GCST90061440	0.251106	0.0328502	outcome	TRUE	GCST90027629	2	61576792	0.0265462	1.12525e-06	7738	Gut bacterial pathway abundance (PWY_ARG.POLYAMINE.SYN..superpathway.of.arginine.and.polyamine.biosynthesis)	TRUE	TRUE	0.00305439	7738		FALSE	TRUE	0.00366077	28.4238	30.3505	23.7011
rs17122325	T	G	T	G	0.0906787	0.0118811	0.283931		FALSE	FALSE	FALSE	pbc_ng_2021_GCST90061440	0.671895	0.0280513	outcome	TRUE	GCST90027630	14	86894654	0.0183615	7.87155e-07	7738	Gut bacterial pathway abundance (PWY_GLYCOLYSIS.E.D..superpathway.of.glycolysis.and.Entner.Doudoroff)	TRUE	TRUE	0.00314276	7738		FALSE	TRUE	0.00334355	25.9525	30.3505	24.389
rs10499452	G	A	G	A	-0.154288	0.0294403	0.0598447		FALSE	FALSE	FALSE	pbc_ng_2021_GCST90061440	0.504963	0.0441582	outcome	TRUE	GCST90027631	7	14594932	0.0342147	6.50085e-06	7738	Gut bacterial pathway abundance (PWY_GLYCOLYSIS..glycolysis.I..from.glucose.6.phosphate.)	TRUE	TRUE	0.0026217	7738		FALSE	TRUE	0.00267867	20.7779	30.3505	20.3347
rs10761652	A	G	A	G	0.0842213	-0.0801528	0.74949		FALSE	FALSE	FALSE	pbc_ng_2021_GCST90061440	0.00073413	0.0237384	outcome	TRUE	GCST90027631	10	64397656	0.0187175	6.80816e-06	7738	Gut bacterial pathway abundance (PWY_GLYCOLYSIS..glycolysis.I..from.glucose.6.phosphate.)	TRUE	TRUE	0.00261034	7738		FALSE	TRUE	0.00266357	20.6604	30.3505	20.2464
rs1398954	A	G	A	G	0.105322	-0.0164507	0.839316		FALSE	FALSE	FALSE	pbc_ng_2021_GCST90061440	0.588338	0.0303942	outcome	TRUE	GCST90027631	18	34010589	0.0225501	3.00352e-06	7738	Gut bacterial pathway abundance (PWY_GLYCOLYSIS..glycolysis.I..from.glucose.6.phosphate.)	TRUE	TRUE	0.00281191	7738		FALSE	TRUE	0.00299203	23.2158	30.3505	21.8143
rs60761380	G	A	G	A	-0.115163	0.0514275	0.11681		FALSE	FALSE	FALSE	pbc_ng_2021_GCST90061440	0.272773	0.046893	outcome	TRUE	GCST90027631	2	68669728	0.0251184	4.54402e-06	7738	Gut bacterial pathway abundance (PWY_GLYCOLYSIS..glycolysis.I..from.glucose.6.phosphate.)	TRUE	TRUE	0.00270986	7738		FALSE	TRUE	0.00273647	21.2274	30.3505	21.0204
rs79214669	T	G	T	G	-0.165555	-0.0203457	0.0515445		FALSE	FALSE	FALSE	pbc_ng_2021_GCST90061440	0.718978	0.0565433	outcome	TRUE	GCST90027631	4	180216318	0.0369058	7.26139e-06	7738	Gut bacterial pathway abundance (PWY_GLYCOLYSIS..glycolysis.I..from.glucose.6.phosphate.)	TRUE	TRUE	0.00259448	7738		FALSE	TRUE	0.00267987	20.7872	30.3505	20.1231
rs9659982	G	A	G	A	-0.126431	0.0871851	0.0955102		FALSE	FALSE	FALSE	pbc_ng_2021_GCST90061440	0.0202625	0.0375563	outcome	TRUE	GCST90027631	1	246019090	0.0281826	7.25237e-06	7738	Gut bacterial pathway abundance (PWY_GLYCOLYSIS..glycolysis.I..from.glucose.6.phosphate.)	TRUE	TRUE	0.00259478	7738		FALSE	TRUE	0.00276179	21.4244	30.3505	20.1254
rs10866960	C	T	C	T	-0.1047	-0.0128819	0.716727		FALSE	FALSE	FALSE	pbc_ng_2021_GCST90061440	0.564456	0.0223552	outcome	TRUE	GCST90027632	8	3752847	0.0233281	7.18456e-06	7738	Gut bacterial pathway abundance (PWY_GLYOXYLATE.BYPASS..glyoxylate.cycle)	TRUE	TRUE	0.0025971	7738		FALSE	TRUE	0.00445125	34.5889	30.3505	20.1435
rs11627712	A	G	A	G	0.108539	0.0454874	0.253168		FALSE	FALSE	FALSE	pbc_ng_2021_GCST90061440	0.0683736	0.0249583	outcome	TRUE	GCST90027632	14	33024586	0.0240302	6.27885e-06	7738	Gut bacterial pathway abundance (PWY_GLYOXYLATE.BYPASS..glyoxylate.cycle)	TRUE	TRUE	0.00263025	7738		FALSE	TRUE	0.00445485	34.617	30.3505	20.4013
rs11788169	G	T	G	T	0.187961	-0.0426787	0.0575425		FALSE	FALSE	FALSE	pbc_ng_2021_GCST90061440	0.366025	0.0472138	outcome	TRUE	GCST90027633	9	125225045	0.0404357	3.34557e-06	7738	Gut bacterial pathway abundance (PWY_HEME.BIOSYNTHESIS.II..heme.biosynthesis.I..aerobic.)	TRUE	TRUE	0.00278534	7738		FALSE	TRUE	0.00383192	29.7577	30.3505	21.6076
rs1496548	T	C	T	C	-0.0894676	-0.0147259	0.549		FALSE	FALSE	FALSE	pbc_ng_2021_GCST90061440	0.520157	0.0228982	outcome	TRUE	GCST90027633	7	146953219	0.0187506	1.82903e-06	7738	Gut bacterial pathway abundance (PWY_HEME.BIOSYNTHESIS.II..heme.biosynthesis.I..aerobic.)	TRUE	TRUE	0.00293433	7738		FALSE	TRUE	0.00396379	30.7859	30.3505	22.7668
rs16966731	C	T	C	T	0.08983	0.0125233	0.328583		FALSE	FALSE	FALSE	pbc_ng_2021_GCST90061440	0.588358	0.0231392	outcome	TRUE	GCST90027633	16	10052440	0.0201382	8.17034e-06	7738	Gut bacterial pathway abundance (PWY_HEME.BIOSYNTHESIS.II..heme.biosynthesis.I..aerobic.)	TRUE	TRUE	0.00256548	7738		FALSE	TRUE	0.00356049	27.6424	30.3505	19.8976
rs2128405	C	A	C	A	0.198151	-0.0210721	0.0500915		FALSE	FALSE	FALSE	pbc_ng_2021_GCST90061440	0.586968	0.0387901	outcome	TRUE	GCST90027633	3	65100060	0.0432315	4.57288e-06	7738	Gut bacterial pathway abundance (PWY_HEME.BIOSYNTHESIS.II..heme.biosynthesis.I..aerobic.)	TRUE	TRUE	0.00270831	7738		FALSE	TRUE	0.00373653	29.0142	30.3505	21.0083
rs55950535	T	C	T	C	-0.161429	0.0226836	0.0739645		FALSE	FALSE	FALSE	pbc_ng_2021_GCST90061440	0.519231	0.035194	outcome	TRUE	GCST90027633	13	108111161	0.0359358	7.05066e-06	7738	Gut bacterial pathway abundance (PWY_HEME.BIOSYNTHESIS.II..heme.biosynthesis.I..aerobic.)	TRUE	TRUE	0.00260172	7738		FALSE	TRUE	0.0035698	27.7149	30.3505	20.1794
rs16967152	C	T	C	T	0.130239	-0.00169101	0.224629		FALSE	FALSE	FALSE	pbc_ng_2021_GCST90061440	0.961814	0.0353201	outcome	TRUE	GCST90027634	18	33361529	0.0273366	1.89531e-06	7738	Gut bacterial pathway abundance (PWY_NAD.BIOSYNTHESIS.II..NAD.salvage.pathway.II)	TRUE	TRUE	0.00292553	7738		FALSE	TRUE	0.00590864	45.9809	30.3505	22.6983
rs2342646	A	G	A	G	0.111203	-0.0511372	0.680086		FALSE	FALSE	FALSE	pbc_ng_2021_GCST90061440	0.0481899	0.0258832	outcome	TRUE	GCST90027634	6	169033082	0.0248464	7.61851e-06	7738	Gut bacterial pathway abundance (PWY_NAD.BIOSYNTHESIS.II..NAD.salvage.pathway.II)	TRUE	TRUE	0.00258266	7738		FALSE	TRUE	0.00538096	41.8523	30.3505	20.0312
rs12035973	A	G	A	G	0.137461	-0.0107909	0.171607		FALSE	FALSE	FALSE	pbc_ng_2021_GCST90061440	0.729934	0.0312587	outcome	TRUE	GCST90027635	1	84043269	0.029716	3.73095e-06	7738	Gut bacterial pathway abundance (PWY_REDCITCYC..TCA.cycle.VIII..helicobacter.)	TRUE	TRUE	0.00275843	7738		FALSE	TRUE	0.0053723	41.7846	30.3505	21.3983
rs12371717	T	C	T	C	0.106466	-0.0212194	0.337762		FALSE	FALSE	FALSE	pbc_ng_2021_GCST90061440	0.366312	0.0234883	outcome	TRUE	GCST90027635	12	131912479	0.0239541	8.80603e-06	7738	Gut bacterial pathway abundance (PWY_REDCITCYC..TCA.cycle.VIII..helicobacter.)	TRUE	TRUE	0.00254705	7738		FALSE	TRUE	0.0050708	39.4277	30.3505	19.7543
rs10189685	A	G	A	G	-0.110199	-0.0111266	0.316834		FALSE	FALSE	FALSE	pbc_ng_2021_GCST90061440	0.647748	0.0243527	outcome	TRUE	GCST90027636	2	203488449	0.024874	9.41044e-06	7738	Gut bacterial pathway abundance (PWY_TCA.GLYOX.BYPASS..superpathway.of.glyoxylate.bypass.and.TCA)	TRUE	TRUE	0.00253074	7738		FALSE	TRUE	0.00525706	40.8836	30.3505	19.6275
rs117650960	C	T	C	T	-0.240704	0.0716129	0.0585564		FALSE	FALSE	FALSE	pbc_ng_2021_GCST90061440	0.232172	0.059938	outcome	TRUE	GCST90027636	6	146897771	0.0534886	6.79219e-06	7738	Gut bacterial pathway abundance (PWY_TCA.GLYOX.BYPASS..superpathway.of.glyoxylate.bypass.and.TCA)	TRUE	TRUE	0.00261091	7738		FALSE	TRUE	0.00638801	49.7353	30.3505	20.2509
rs7775419	T	C	T	C	-0.204563	-0.030229	0.0668613		FALSE	FALSE	FALSE	pbc_ng_2021_GCST90061440	0.467316	0.0415889	outcome	TRUE	GCST90027636	6	143348832	0.0461964	9.50605e-06	7738	Gut bacterial pathway abundance (PWY_TCA.GLYOX.BYPASS..superpathway.of.glyoxylate.bypass.and.TCA)	TRUE	TRUE	0.00252826	7738		FALSE	TRUE	0.00522162	40.6065	30.3505	19.6082
rs12635648	T	C	T	C	-0.168004	0.056054	0.0669666		FALSE	FALSE	FALSE	pbc_ng_2021_GCST90061440	0.311625	0.0553993	outcome	TRUE	GCST90027637	3	145344597	0.0373439	6.83251e-06	7738	Gut bacterial pathway abundance (PYRIDNUCSAL.PWY..NAD.salvage.pathway.I)	TRUE	TRUE	0.00260945	7738		FALSE	TRUE	0.00352716	27.3827	30.3505	20.2395
rs35006616	A	G	A	G	0.0855512	0.00291982	0.465139		FALSE	FALSE	FALSE	pbc_ng_2021_GCST90061440	0.854944	0.0159715	outcome	TRUE	GCST90027637	7	16068628	0.0190309	6.9448e-06	7738	Gut bacterial pathway abundance (PYRIDNUCSAL.PWY..NAD.salvage.pathway.I)	TRUE	TRUE	0.00260546	7738		FALSE	TRUE	0.00364171	28.2753	30.3505	20.2085
rs715902	A	G	A	G	0.122482	-0.0272543	0.144889		FALSE	FALSE	FALSE	pbc_ng_2021_GCST90061440	0.328546	0.0278946	outcome	TRUE	GCST90027637	18	59246158	0.0273278	7.39622e-06	7738	Gut bacterial pathway abundance (PYRIDNUCSAL.PWY..NAD.salvage.pathway.I)	TRUE	TRUE	0.00258996	7738		FALSE	TRUE	0.00371734	28.8647	30.3505	20.0879
rs10469756	C	T	C	T	-0.141194	0.0221079	0.926907		FALSE	FALSE	FALSE	pbc_ng_2021_GCST90061440	0.570808	0.0390005	outcome	TRUE	GCST90027638	2	202580268	0.0313189	6.53627e-06	7738	Gut bacterial pathway abundance (PYRIDNUCSYN.PWY..NAD.biosynthesis.I..from.aspartate.)	TRUE	TRUE	0.00262038	7738		FALSE	TRUE	0.00270131	20.9539	30.3505	20.3245
rs1126742	G	A	G	A	-0.108664	-0.0336296	0.138917		FALSE	FALSE	FALSE	pbc_ng_2021_GCST90061440	0.261402	0.029944	outcome	TRUE	GCST90027638	1	47398496	0.0236707	4.41876e-06	7738	Gut bacterial pathway abundance (PYRIDNUCSYN.PWY..NAD.biosynthesis.I..from.aspartate.)	TRUE	TRUE	0.00271676	7738		FALSE	TRUE	0.00282489	21.9153	30.3505	21.0741
rs169503	T	C	T	C	-0.134211	0.119063	0.0894497		FALSE	FALSE	FALSE	pbc_ng_2021_GCST90061440	0.0015865	0.0376975	outcome	TRUE	GCST90027638	6	32157639	0.0282674	2.05532e-06	7738	Gut bacterial pathway abundance (PYRIDNUCSYN.PWY..NAD.biosynthesis.I..from.aspartate.)	TRUE	TRUE	0.00290552	7738		FALSE	TRUE	0.0029342	22.7657	30.3505	22.5426
rs2208574	A	G	A	G	-0.0784853	0.0499403	0.308779		FALSE	FALSE	FALSE	pbc_ng_2021_GCST90061440	0.0325479	0.0233626	outcome	TRUE	GCST90027638	6	136075617	0.017543	7.68086e-06	7738	Gut bacterial pathway abundance (PYRIDNUCSYN.PWY..NAD.biosynthesis.I..from.aspartate.)	TRUE	TRUE	0.00258066	7738		FALSE	TRUE	0.00262949	20.3954	30.3505	20.0156
rs2464826	A	C	A	C	0.121929	-0.0156876	0.101255		FALSE	FALSE	FALSE	pbc_ng_2021_GCST90061440	0.755452	0.0503682	outcome	TRUE	GCST90027638	7	79490250	0.0273773	8.44267e-06	7738	Gut bacterial pathway abundance (PYRIDNUCSYN.PWY..NAD.biosynthesis.I..from.aspartate.)	TRUE	TRUE	0.00255743	7738		FALSE	TRUE	0.00270581	20.9889	30.3505	19.835
rs1096146	G	A	G	A	0.079125	-0.0313758	0.298326		FALSE	FALSE	FALSE	pbc_ng_2021_GCST90061440	0.190674	0.0239768	outcome	TRUE	GCST90027639	12	98850966	0.017842	9.21722e-06	7738	Gut bacterial pathway abundance (PYRIDOXSYN.PWY..pyridoxal.5..phosphate.biosynthesis.I)	TRUE	TRUE	0.00253584	7738		FALSE	TRUE	0.0026211	20.3301	30.3505	19.6671
rs13150666	A	G	A	G	-0.0848311	-0.0135825	0.333639		FALSE	FALSE	FALSE	pbc_ng_2021_GCST90061440	0.560314	0.0233226	outcome	TRUE	GCST90027639	4	133654153	0.0170377	6.39072e-07	7738	Gut bacterial pathway abundance (PYRIDOXSYN.PWY..pyridoxal.5..phosphate.biosynthesis.I)	TRUE	TRUE	0.00319435	7738		FALSE	TRUE	0.00319983	24.8333	30.3505	24.7907
[truncated: 422 more rows]

[truncated: 1 more sheets: Table S10]
